# Supplementary material for: The multiple myeloma risk allele at 5q15 lowers ELL2 expression and increases ribosomal gene expression
Source: Nat Commun. 2018 Apr 25;9:1649. doi: 10.1038/s41467-018-04082-2 (PMC5917026; doi:10.1038/s41467-018-04082-2)
Supplement: Supplementary file 4 — Supplementary Data 1 [file 41467_2018_4082_MOESM4_ESM.xlsx]

## Sheet: Sheet1
Supplementary Data 1
Pearson correlations between ELL2 expression and expression of other genes expressed
in MMPCs (FPKM>5) in the Swedish-Norwegian RNA-sequencing data set.
GeneSymbol	r	Q	P
RASA2	0.648182	1.11303e-20	1.99222e-23
CSNK1A1	0.670535	1.03957e-22	1.62814e-25
COPS2	0.658809	1.27122e-21	2.13315e-24
AFF4	0.642758	2.69234e-20	6.0238e-23
CLIC4	0.640981	3.66679e-20	8.61424e-23
MORF4L1	0.645744	1.63127e-20	3.2848e-23
ARPP19	0.637881	6.21339e-20	1.5987e-22
ELOVL5	0.643216	2.58342e-20	5.49111e-23
RSL24D1	0.631415	1.87991e-19	5.67821e-22
CYTIP	0.635393	9.34283e-20	2.61294e-22
RYBP	0.628806	2.89386e-19	9.3883e-22
SAMD4B	0.623862	7.16344e-19	2.40411e-21
LNPEP	0.647377	1.23609e-20	2.35077e-23
PAIP2	0.635626	9.29621e-20	2.49591e-22
PPP1CC	0.631645	1.86693e-19	5.43017e-22
NPM1	0.617876	1.98814e-18	7.33959e-21
RAB8B	0.631044	1.94748e-19	6.10018e-22
CHD2	0.612109	4.94908e-18	2.10387e-20
PAFAH1B2	0.616644	2.30883e-18	9.20813e-21
GPBP1	0.619398	1.54721e-18	5.53874e-21
CDC42SE2	0.617607	2.02791e-18	7.71328e-21
NMD3	0.614452	3.32238e-18	1.37519e-20
EIF4A2	0.620499	1.30169e-18	4.51421e-21
BTG3	0.616591	2.30883e-18	9.29835e-21
ETF1	0.607913	9.97879e-18	4.46528e-20
CCNG1	0.638831	5.3779e-20	1.32357e-22
CENPC	0.609228	8.09371e-18	3.53121e-20
SAMD8	0.597276	5.56916e-17	2.86589e-19
SEC24A	0.598242	4.99954e-17	2.42763e-19
RNF38	0.594196	9.02692e-17	4.84721e-19
ANKHD1	0.595388	7.52728e-17	3.95774e-19
CYSTM1	0.593423	1.008e-16	5.52544e-19
SAR1B	0.60031	3.61437e-17	1.69822e-19
FXR1	0.601384	3.07245e-17	1.40922e-19
KLHL24	0.597379	5.56916e-17	2.81589e-19
CAST	0.591371	1.34273e-16	7.81096e-19
RAD23B	0.586492	2.81128e-16	1.76118e-18
NIPBL	0.598163	4.99954e-17	2.4609e-19
RNF7	0.588849	1.97194e-16	1.19124e-18
C3orf17	0.574266	1.60406e-15	1.27406e-17
MAPKAPK2	0.585588	3.18025e-16	2.04464e-18
MAPK6	0.571907	2.23328e-15	1.84878e-17
MKRN2	0.584936	3.33537e-16	2.27606e-18
RTN4	0.585532	3.18025e-16	2.06348e-18
PPP2CA	0.589169	1.90458e-16	1.12924e-18
LOC100506548	0.581125	6.01761e-16	4.24107e-18
FYTTD1	0.585307	3.24434e-16	2.14136e-18
EIF2A	0.570459	2.6933e-15	2.31999e-17
PLEKHB2	0.575405	1.37743e-15	1.06323e-17
MIER3	0.570186	2.77499e-15	2.4214e-17
C16orf72	0.570734	2.61382e-15	2.22229e-17
MAP2K1	0.571175	2.47211e-15	2.07415e-17
OTULIN	0.58498	3.33537e-16	2.25984e-18
RAPGEF5	0.592451	1.14142e-16	6.51218e-19
PJA2	0.588108	2.1902e-16	1.34759e-18
CCDC186	0.583965	3.8484e-16	2.66921e-18
CRKL	0.566239	4.99394e-15	4.46935e-17
NCK1	0.593062	1.05007e-16	5.87351e-19
CAMLG	0.575723	1.32872e-15	1.01077e-17
PPA1	0.573533	1.77641e-15	1.43082e-17
MXI1	0.574327	1.60406e-15	1.2617e-17
RC3H2	0.579091	7.94061e-16	5.89253e-18
NUDT4	0.563359	7.22758e-15	6.95348e-17
DENND4A	0.559482	1.19994e-14	1.25234e-16
RAB21	0.564119	6.58705e-15	6.18987e-17
RICTOR	0.546374	6.72986e-14	8.65795e-16
GLRX	0.557887	1.42285e-14	1.59173e-16
RAB14	0.55905	1.24449e-14	1.33652e-16
IPO7	0.580857	6.1866e-16	4.42938e-18
LACTB	0.572235	2.15005e-15	1.75583e-17
ARIH1	0.551308	3.56136e-14	4.22311e-16
FAM214A	0.557112	1.56657e-14	1.78756e-16
DCP1A	0.568009	3.84546e-15	3.39849e-17
FNDC3B	0.579863	7.15509e-16	5.20283e-18
FBXO3	0.557643	1.46118e-14	1.65096e-16
RRAGD	0.551011	3.6174e-14	4.41097e-16
CNIH1	0.559404	1.19994e-14	1.2671e-16
PHF3	0.559361	1.19994e-14	1.27525e-16
MED21	0.558567	1.2977e-14	1.43721e-16
SENP5	0.560303	1.08678e-14	1.10636e-16
PIK3CA	0.560726	1.03063e-14	1.03766e-16
NUP98	0.544126	8.98541e-14	1.19618e-15
LOC389765	0.558874	1.26474e-14	1.37241e-16
RBM27	0.547005	6.2525e-14	7.90393e-16
NAA50	0.579029	7.94061e-16	5.95168e-18
BZW1	0.550697	3.71941e-14	4.61858e-16
ARNTL	0.555779	1.89272e-14	2.18089e-16
JMY	0.565173	5.74075e-15	5.26615e-17
RAB5A	0.562108	8.64565e-15	8.4145e-17
PLAA	0.551209	3.57966e-14	4.28486e-16
EPM2AIP1	0.551022	3.6174e-14	4.404e-16
FAM53C	0.554292	2.33805e-14	2.72018e-16
HECA	0.558605	1.2977e-14	1.42906e-16
DCTN4	0.541349	1.29149e-13	1.77709e-15
MIOS	0.546776	6.40597e-14	8.16961e-16
DDX21	0.545276	7.81469e-14	1.0141e-15
FBXW11	0.565036	5.79171e-15	5.3777e-17
CDC37L1	0.563575	7.07546e-15	6.72798e-17
ATG9A	0.541257	1.29795e-13	1.80049e-15
CYB5R4	0.543762	9.30926e-14	1.26012e-15
HNRNPC	0.539408	1.64609e-13	2.33867e-15
ASB7	0.531303	4.74768e-13	7.22323e-15
AGTPBP1	0.533309	3.71048e-13	5.47917e-15
ATP6V1A	0.561308	9.5435e-15	9.50187e-17
CYLD	0.543789	9.30926e-14	1.2553e-15
MEF2A	0.553801	2.49049e-14	2.92541e-16
PATL1	0.538094	1.96505e-13	2.81381e-15
MAN2A1	0.561395	9.52521e-15	9.37709e-17
DCUN1D1	0.565629	5.41815e-15	4.90961e-17
AKIRIN1	0.533425	3.67938e-13	5.39209e-15
RANBP6	0.541131	1.3108e-13	1.83298e-15
IRGQ	0.522315	1.39611e-12	2.43644e-14
CELF1	0.52737	7.6141e-13	1.23509e-14
ANKRD28	0.530204	5.43926e-13	8.39711e-15
ARL8B	0.544631	8.50036e-14	1.11259e-15
PCNP	0.541763	1.22776e-13	1.67565e-15
EPB41L4A	0.527964	7.08859e-13	1.13954e-14
SARNP	0.534542	3.17618e-13	4.61912e-15
POLR2M	0.528472	6.79071e-13	1.06354e-14
NCOA3	0.525766	9.08156e-13	1.53408e-14
GDAP2	0.523204	1.26424e-12	2.16388e-14
ATP13A3	0.544355	8.76816e-14	1.15745e-15
SECISBP2L	0.526813	8.09912e-13	1.33188e-14
RBM18	0.530993	4.91764e-13	7.53682e-15
CDK17	0.528198	6.9484e-13	1.10378e-14
PPP4R2	0.559674	1.1821e-14	1.21662e-16
CTDSPL2	0.531787	4.47499e-13	6.7583e-15
KDM5B	0.51592	2.86031e-12	5.66366e-14
BRAF	0.515297	3.05073e-12	6.14309e-14
SDHAP1	0.511027	5.02074e-12	1.06717e-13
MATR3	0.519331	1.99713e-12	3.61937e-14
ALKBH5	0.532962	3.8347e-13	5.7484e-15
RBM7	0.517626	2.42476e-12	4.52997e-14
LIN7C	0.549025	4.70558e-14	5.89579e-16
DYNC1LI1	0.513079	3.97993e-12	8.19227e-14
KCTD6	0.510527	5.32535e-12	1.13787e-13
COL4A3BP	0.550728	3.71941e-14	4.59784e-16
C19orf12	0.528371	6.83584e-13	1.07826e-14
FNIP1	0.528715	6.61674e-13	1.02889e-14
GPR107	0.527948	7.08859e-13	1.14191e-14
JAK1	0.521141	1.59138e-12	2.84842e-14
RLIM	0.507653	7.33984e-12	1.64221e-13
MAML1	0.522976	1.29484e-12	2.23074e-14
NDUFS4	0.517453	2.4513e-12	4.63441e-14
KIAA1191	0.518741	2.1455e-12	3.91226e-14
CPEB4	0.517706	2.41407e-12	4.48301e-14
LOC285074	0.516045	2.84615e-12	5.57195e-14
BLOC1S6	0.515874	2.86117e-12	5.69737e-14
KPNA4	0.527085	7.85959e-13	1.2837e-14
LPIN1	0.52601	8.90601e-13	1.4845e-14
CHP1	0.512516	4.25676e-12	8.80971e-14
EIF4B	0.51594	2.86031e-12	5.64858e-14
CAMK1D	0.521739	1.48832e-12	2.63065e-14
AEN	0.508121	7.02147e-12	1.54741e-13
PNRC2	0.523284	1.25907e-12	2.14094e-14
HIST1H2AC	0.504942	9.99307e-12	2.31409e-13
KCTD20	0.517085	2.52967e-12	4.86291e-14
CTNNB1	0.5139	3.59804e-12	7.36594e-14
FAM60A	0.522456	1.3789e-12	2.39098e-14
CALCOCO2	0.526604	8.27462e-13	1.37e-14
NKIRAS1	0.504235	1.08177e-11	2.52925e-13
GTPBP8	0.517806	2.39699e-12	4.42447e-14
RIC1	0.506471	8.48418e-12	1.90773e-13
CNBP	0.516199	2.8055e-12	5.46098e-14
SKP1	0.517078	2.52967e-12	4.86747e-14
SFXN1	0.525836	9.05696e-13	1.51979e-14
EIF3A	0.515118	3.10513e-12	6.28739e-14
LYSMD3	0.539745	1.58204e-13	2.22997e-15
NUTM2B-AS1	0.501664	1.43711e-11	3.48867e-13
ATG3	0.521521	1.5224e-12	2.70792e-14
CANX	0.509894	5.74528e-12	1.23402e-13
CD164	0.536583	2.40902e-13	3.47649e-15
PRNP	0.51757	2.42833e-12	4.56381e-14
MOB1A	0.503561	1.16606e-11	2.75242e-13
PPP6C	0.5089	6.4559e-12	1.4011e-13
LINC00657	0.503035	1.23967e-11	2.94004e-13
RAP1B	0.518381	2.23597e-12	4.10224e-14
CDK7	0.502583	1.2994e-11	3.11078e-13
FAM49A	0.515516	2.98117e-12	5.96967e-14
GABARAPL1	0.504061	1.10041e-11	2.58515e-13
KCMF1	0.490587	4.6709e-11	1.35335e-12
LSM12	0.509264	6.19504e-12	1.33756e-13
FAF2	0.492847	3.75596e-11	1.03034e-12
UBE2B	0.497036	2.40314e-11	6.18327e-13
ACSL4	0.533152	3.76342e-13	5.59945e-15
EIF3E	0.499651	1.80376e-11	4.47963e-13
NUDT4P1	0.505612	9.36452e-12	2.12663e-13
NIPA2	0.521937	1.45894e-12	2.56241e-14
BTF3	0.511409	4.83098e-12	1.01602e-13
OXSR1	0.507676	7.33984e-12	1.63753e-13
UBXN7	0.495079	2.95052e-11	7.85573e-13
USP12	0.520886	1.63578e-12	2.9462e-14
ASUN	0.511285	4.88304e-12	1.03244e-13
DNAJA1	0.500682	1.5946e-11	3.94236e-13
FAM219B	0.511572	4.75645e-12	9.9503e-14
LRRC57	0.502157	1.3641e-11	3.28092e-13
SENP7	0.507956	7.13394e-12	1.58018e-13
EIF4H	0.494613	3.09689e-11	8.31474e-13
METAP2	0.504807	1.01144e-11	2.3535e-13
KLHL28	0.492821	3.75596e-11	1.03364e-12
CHD1	0.489579	5.15206e-11	1.52735e-12
CPD	0.505228	9.73352e-12	2.23221e-13
RAPGEF6	0.516652	2.65926e-12	5.14658e-14
PSMD12	0.486903	6.85636e-11	2.10162e-12
AFF1	0.514768	3.23201e-12	6.58045e-14
CAPRIN1	0.517109	2.52967e-12	4.84784e-14
ACVR1	0.496353	2.59069e-11	6.72379e-13
MECP2	0.479851	1.42838e-10	4.80973e-12
MSI2	0.496147	2.63408e-11	6.89534e-13
BAZ2A	0.501534	1.45385e-11	3.54558e-13
RMND5A	0.488851	5.51655e-11	1.66626e-12
CCNB1IP1	0.505237	9.73352e-12	2.22947e-13
LINC-PINT	0.491776	4.14346e-11	1.17272e-12
CRBN	0.508267	6.92715e-12	1.51887e-13
CLPX	0.512409	4.29299e-12	8.93273e-14
NDEL1	0.491826	4.13486e-11	1.16566e-12
PLEKHA3	0.487654	6.29345e-11	1.92204e-12
RHEB	0.493757	3.40838e-11	9.2273e-13
DUSP3	0.476603	1.96732e-10	6.99863e-12
GAB2	0.496568	2.53413e-11	6.54866e-13
BCL2L2	0.494197	3.24424e-11	8.74663e-13
CREBRF	0.493058	3.67937e-11	1.00432e-12
NSA2	0.499196	1.89123e-11	4.73919e-13
CEBPG	0.497624	2.27526e-11	5.75243e-13
RHOA	0.490911	4.50945e-11	1.30153e-12
FAM13B	0.50169	1.43711e-11	3.4774e-13
SDE2	0.488123	5.97332e-11	1.81759e-12
MXD1	0.491621	4.20539e-11	1.19495e-12
MGAT1	0.482712	1.05828e-10	3.44514e-12
PSMA1	0.493425	3.53387e-11	9.60656e-13
CDS2	0.481429	1.21297e-10	4.00296e-12
LINC00152	0.492027	4.06808e-11	1.13773e-12
LSM14A	0.497253	2.36056e-11	6.02089e-13
SAV1	0.483388	9.87817e-11	3.18259e-12
GCC2	0.508466	6.78823e-12	1.48082e-13
ARID3B	0.491428	4.27041e-11	1.22298e-12
NR1D2	0.484707	8.63981e-11	2.72508e-12
MBNL2	0.474301	2.45964e-10	9.10775e-12
CASP7	0.505981	8.98161e-12	2.02963e-13
TPM4	0.495235	2.92864e-11	7.70815e-13
ANP32B	0.488757	5.55845e-11	1.68513e-12
ABHD17B	0.480378	1.3526e-10	4.5243e-12
ATG12	0.494775	3.04927e-11	8.15276e-13
SERINC1	0.502727	1.2823e-11	3.05548e-13
2017-03-08	0.489178	5.36453e-11	1.60234e-12
CSNK2A2	0.500736	1.59115e-11	3.91601e-13
KBTBD2	0.489695	5.1194e-11	1.50621e-12
RAPGEF1	0.495175	2.92864e-11	7.76472e-13
GTF2F2	0.497061	2.40314e-11	6.16453e-13
MIER1	0.486083	7.44727e-11	2.31608e-12
SCAPER	0.505074	9.87542e-12	2.2758e-13
HBP1	0.479503	1.48234e-10	5.00801e-12
GAPVD1	0.486346	7.2448e-11	2.245e-12
HDAC9	0.474794	2.34644e-10	8.60982e-12
FKBP14	0.48321	1.00521e-10	3.24988e-12
RANBP9	0.477633	1.7926e-10	6.21664e-12
RNF4	0.479242	1.51785e-10	5.16155e-12
ICE1	0.472441	2.91551e-10	1.12524e-11
NUTM2A-AS1	0.473417	2.67161e-10	1.0072e-11
MAPRE1	0.485704	7.73336e-11	2.42235e-12
EIF4A1	0.478525	1.62764e-10	5.60815e-12
OPTN	0.492637	3.80943e-11	1.05687e-12
MED28	0.492754	3.7711e-11	1.04202e-12
RAB27A	0.496217	2.6228e-11	6.83646e-13
HSP90AB1	0.47757	1.79978e-10	6.26167e-12
CHST11	0.477535	1.80118e-10	6.28671e-12
ATP11B	0.495201	2.92864e-11	7.74021e-13
GRB2	0.474274	2.45986e-10	9.13606e-12
MYNN	0.486492	7.14663e-11	2.20659e-12
BICD2	0.473866	2.56145e-10	9.5707e-12
FBXO30	0.486797	6.91786e-11	2.12822e-12
PPP1R2	0.488981	5.472e-11	1.64056e-12
FEM1B	0.501188	1.51099e-11	3.70184e-13
BFAR	0.499482	1.83357e-11	4.57419e-13
HIST1H2BJ	0.468123	4.43992e-10	1.82906e-11
FGFR1OP2	0.49043	4.72339e-11	1.37913e-12
IGBP1	0.474435	2.42974e-10	8.96983e-12
LOC154761	0.472394	2.9225e-10	1.13121e-11
RAB2B	0.498238	2.11898e-11	5.33359e-13
JMJD6	0.483864	9.43928e-11	3.0095e-12
LINC00938	0.463648	6.80106e-10	3.00528e-11
PIAS1	0.476435	1.99309e-10	7.13492e-12
PHF13	0.475731	2.14057e-10	7.73468e-12
EIF2S2	0.497373	2.33633e-11	5.93297e-13
NKRF	0.46486	6.10925e-10	2.62885e-11
LEMD3	0.461962	8.02143e-10	3.61633e-11
FAM168B	0.472813	2.85285e-10	1.07872e-11
NFE2L2	0.489474	5.19743e-11	1.54661e-12
DHX29	0.484576	8.74162e-11	2.76751e-12
MTRR	0.472728	2.87205e-10	1.08919e-11
GOLT1B	0.472693	2.87478e-10	1.09344e-11
CASC4	0.472507	2.90423e-10	1.11674e-11
RPL24	0.480891	1.2785e-10	4.26213e-12
PPP2R5C	0.492462	3.87552e-11	1.07954e-12
DNAJA2	0.475448	2.20215e-10	7.98954e-12
LOC220729	0.472319	2.9389e-10	1.14084e-11
UBE2Q2	0.468529	4.29257e-10	1.74795e-11
FAM126B	0.485979	7.51304e-11	2.34493e-12
GKAP1	0.49157	4.21461e-11	1.20229e-12
GID8	0.473893	2.56102e-10	9.54044e-12
PDS5B	0.46393	6.60929e-10	2.91314e-11
DIS3	0.460367	9.33985e-10	4.30475e-11
KPNA1	0.491105	4.42243e-11	1.27147e-12
FAM120AOS	0.470716	3.4529e-10	1.36741e-11
ACTG1	0.470377	3.56709e-10	1.42061e-11
RPS6KB1	0.467288	4.77341e-10	2.00783e-11
BNIP2	0.474516	2.41466e-10	8.88717e-12
ITSN2	0.476774	1.93506e-10	6.86223e-12
SCRN1	0.481079	1.25677e-10	4.16968e-12
PAK1	0.462914	7.3174e-10	3.258e-11
MOSPD1	0.482826	1.04785e-10	3.39944e-12
ITGAV	0.481686	1.18113e-10	3.88468e-12
GDE1	0.467442	4.73632e-10	1.97368e-11
HELZ	0.4771	1.8816e-10	6.6095e-12
MTHFD2	0.489613	5.15011e-11	1.52101e-12
ATP6V0E1	0.479916	1.42245e-10	4.77385e-12
GOLGA4	0.470619	3.48089e-10	1.38239e-11
ISCA1	0.473467	2.66422e-10	1.00143e-11
TAF1D	0.48228	1.10562e-10	3.62396e-12
PDE12	0.466089	5.38258e-10	2.29417e-11
KMT2E	0.468105	4.43992e-10	1.83279e-11
NDRG1	0.464067	6.5579e-10	2.8696e-11
MRPL50	0.484706	8.63981e-11	2.72561e-12
ATP6V1G1	0.468406	4.31654e-10	1.7722e-11
RSF1	0.490471	4.71785e-11	1.37223e-12
SIAH2	0.462482	7.65307e-10	3.41601e-11
MCTP2	0.48245	1.08762e-10	3.5528e-12
BIRC2	0.470348	3.56856e-10	1.42519e-11
CARS	0.475874	2.11898e-10	7.60929e-12
PSMD6	0.463055	7.22281e-10	3.20781e-11
HIVEP2	0.478851	1.57764e-10	5.40059e-12
CDR2	0.467492	4.72877e-10	1.96261e-11
ARHGAP42	0.458623	1.09954e-09	5.20311e-11
IFNGR1	0.456695	1.31385e-09	6.40829e-11
ABL2	0.459544	1.00711e-09	4.70826e-11
CTDSP2	0.46002	9.67622e-10	4.47061e-11
PAPD4	0.464012	6.56677e-10	2.88706e-11
RNF168	0.452172	2.02382e-09	1.03919e-10
OPA1	0.454228	1.65477e-09	8.3488e-11
RPL35A	0.475272	2.23524e-10	8.15178e-12
GNA13	0.459029	1.05467e-09	4.97898e-11
RNF114	0.4596	1.00558e-09	4.67972e-11
MAN1A2	0.469549	3.87162e-10	1.55922e-11
DEGS1	0.464852	6.10925e-10	2.63123e-11
EPB41L4A-AS1	0.476982	1.90137e-10	6.7002e-12
BSDC1	0.472581	2.903e-10	1.10742e-11
LRRC58	0.477698	1.78481e-10	6.16968e-12
PELO	0.457931	1.16847e-09	5.6077e-11
RWDD1	0.46631	5.29416e-10	2.23872e-11
CCDC69	0.463413	6.96136e-10	3.0839e-11
C2orf69	0.464077	6.5579e-10	2.86635e-11
NUFIP2	0.464706	6.19247e-10	2.67401e-11
AGO2	0.453252	1.81618e-09	9.2648e-11
EIF4E	0.454055	1.67828e-09	8.50497e-11
CNOT6	0.45074	2.30508e-09	1.2094e-10
RAB1A	0.46743	4.73632e-10	1.97634e-11
KMT2C	0.460785	8.96788e-10	4.11325e-11
IFNGR2	0.459718	9.97614e-10	4.62034e-11
CCT8	0.481067	1.25677e-10	4.17566e-12
FBXO45	0.470786	3.43538e-10	1.35663e-11
RNF11	0.467335	4.76078e-10	1.99719e-11
GTPBP1	0.461181	8.67322e-10	3.93929e-11
AFTPH	0.475157	2.25782e-10	8.25941e-12
MORC3	0.479242	1.51785e-10	5.16195e-12
KLF7	0.458166	1.14448e-09	5.46696e-11
PPP3CC	0.452719	1.9139e-09	9.80609e-11
HIATL2	0.468465	4.31151e-10	1.76049e-11
C6orf48	0.45683	1.29781e-09	6.31557e-11
C5orf56	0.455812	1.42502e-09	7.04618e-11
LDHA	0.451123	2.23268e-09	1.16142e-10
HAUS2	0.462191	7.86236e-10	3.52702e-11
EIF2AK3	0.46976	3.80208e-10	1.5227e-11
CHIC2	0.467164	4.82672e-10	2.03566e-11
ETFA	0.478767	1.58791e-10	5.45351e-12
PLEKHA8	0.477105	1.8816e-10	6.6058e-12
IDI1	0.470972	3.37342e-10	1.32839e-11
REXO2	0.476493	1.98605e-10	7.08747e-12
CSDE1	0.483598	9.6715e-11	3.10518e-12
PITPNB	0.472033	3.02702e-10	1.17843e-11
MORF4L2	0.459542	1.00711e-09	4.7094e-11
LITAF	0.454488	1.61306e-09	8.12035e-11
HINT1	0.468413	4.31654e-10	1.77075e-11
PNPLA8	0.469222	3.9944e-10	1.61748e-11
DENND1B	0.475429	2.20215e-10	8.00646e-12
TNIP1	0.458422	1.12107e-09	5.31755e-11
FBXO11	0.451828	2.08087e-09	1.0778e-10
ATP1B3	0.455108	1.51969e-09	7.59928e-11
GABPB1	0.46513	5.95527e-10	2.55159e-11
CRCP	0.464226	6.47911e-10	2.81952e-11
NSMCE2	0.488895	5.50809e-11	1.65754e-12
ACAP2	0.466237	5.32323e-10	2.25697e-11
C5orf30	0.460565	9.16344e-10	4.2132e-11
MKLN1	0.479	1.55588e-10	5.30868e-12
NHEJ1	0.484463	8.82839e-11	2.80486e-12
CHSY1	0.472544	2.90423e-10	1.11206e-11
ARPC5L	0.461931	8.02957e-10	3.62898e-11
MMADHC	0.455573	1.45217e-09	7.22917e-11
PRRC1	0.447216	3.20761e-09	1.7511e-10
NRBF2	0.449845	2.49731e-09	1.32903e-10
PPHLN1	0.459661	1.00135e-09	4.64887e-11
KIF2A	0.489758	5.10049e-11	1.49494e-12
FOXO3	0.455016	1.5312e-09	7.67397e-11
ARL5B	0.469221	3.9944e-10	1.6176e-11
APPL1	0.461092	8.7356e-10	3.97739e-11
GPBP1L1	0.464526	6.30058e-10	2.72774e-11
C19orf52	0.457434	1.2273e-09	5.91753e-11
LOC493754	0.451841	2.08087e-09	1.07635e-10
GARS	0.459232	1.03416e-09	4.87057e-11
NACA	0.460976	8.82563e-10	4.02826e-11
FOXJ3	0.441071	5.61924e-09	3.30531e-10
HMGCR	0.471964	3.03522e-10	1.18765e-11
HMGCS1	0.464307	6.43786e-10	2.79437e-11
CSNK1G3	0.456888	1.29276e-09	6.27651e-11
MBNL1	0.449064	2.68141e-09	1.44284e-10
OAZ1	0.457265	1.247e-09	6.02645e-11
LDHB	0.452956	1.87035e-09	9.56202e-11
POU2F2	0.447453	3.14183e-09	1.70817e-10
EIF3J	0.471492	3.19033e-10	1.25272e-11
RNF103	0.44149	5.40166e-09	3.16643e-10
DIAPH1	0.442679	4.83645e-09	2.80264e-10
ELOVL7	0.469725	3.80606e-10	1.52856e-11
STX12	0.461482	8.41233e-10	3.81138e-11
ABHD4	0.462416	7.68985e-10	3.44103e-11
APOL6	0.468045	4.45794e-10	1.84522e-11
CCDC50	0.455125	1.51969e-09	7.5854e-11
PIK3IP1	0.443605	4.43914e-09	2.54758e-10
RABGGTB	0.458277	1.13351e-09	5.40187e-11
NDUFB4	0.450433	2.36583e-09	1.24921e-10
RASSF8	0.450637	2.32537e-09	1.22265e-10
RPL14	0.458286	1.13351e-09	5.39684e-11
BAZ2B	0.460786	8.96788e-10	4.11279e-11
HAUS3	0.467385	4.74743e-10	1.98628e-11
HACL1	0.444261	4.19731e-09	2.38062e-10
PAM	0.436583	8.25449e-09	5.21553e-10
MEX3C	0.438676	6.96878e-09	4.21976e-10
NAPB	0.483607	9.6715e-11	3.10184e-12
SCAF4	0.435018	9.45781e-09	6.10489e-10
OSBP	0.451998	2.05716e-09	1.05861e-10
IQGAP1	0.462162	7.86721e-10	3.538e-11
MED13	0.468701	4.22253e-10	1.71471e-11
PANK3	0.475743	2.14057e-10	7.72423e-12
KDM3A	0.449297	2.6292e-09	1.40795e-10
RIOK2	0.473538	2.65086e-10	9.93443e-12
ELF1	0.44563	3.71523e-09	2.06563e-10
PIK3C2A	0.471958	3.03522e-10	1.18842e-11
RPL4	0.45566	1.44191e-09	7.16198e-11
PRKAR2A	0.44622	3.50831e-09	1.94274e-10
CNTN5	0.453731	1.73338e-09	8.80362e-11
PGAM1	0.440843	5.73879e-09	3.38331e-10
CALU	0.443952	4.3165e-09	2.45788e-10
BTBD1	0.451864	2.08087e-09	1.0737e-10
NAP1L1	0.457625	1.20505e-09	5.79673e-11
OLA1	0.4466	3.37877e-09	1.86723e-10
FBXL3	0.444694	4.02925e-09	2.27628e-10
LONRF1	0.451017	2.24341e-09	1.17453e-10
GYG1	0.447022	3.24927e-09	1.78683e-10
CSNK1E	0.440753	5.74835e-09	3.41467e-10
MAT2B	0.476849	1.92463e-10	6.80369e-12
KPNA6	0.44984	2.49731e-09	1.32981e-10
ATXN7	0.449024	2.6872e-09	1.44896e-10
EMC7	0.449291	2.6292e-09	1.40887e-10
CRTC3	0.443883	4.33462e-09	2.47539e-10
C3orf38	0.447828	3.02719e-09	1.64245e-10
PPM1B	0.447268	3.19663e-09	1.74154e-10
DDHD2	0.447064	3.24551e-09	1.77906e-10
ATG5	0.440539	5.85375e-09	3.49038e-10
EMC3	0.445034	3.91288e-09	2.19741e-10
EIF1B	0.456236	1.37095e-09	6.73282e-11
NGLY1	0.454906	1.54594e-09	7.76513e-11
ARPC2	0.438627	6.96878e-09	4.24099e-10
PSMB7	0.450025	2.45948e-09	1.30416e-10
KLF13	0.442883	4.75401e-09	2.74423e-10
CBFB	0.442749	4.81062e-09	2.78229e-10
DNAJC1	0.44222	5.04148e-09	2.93806e-10
RLF	0.442219	5.04148e-09	2.93837e-10
RELA	0.451804	2.08173e-09	1.08057e-10
STK38L	0.44962	2.55033e-09	1.3609e-10
HSPA4	0.4725	2.90423e-10	1.11764e-11
SKIV2L2	0.45935	1.02589e-09	4.8087e-11
OTUD4	0.447014	3.24927e-09	1.78839e-10
LRRC42	0.465555	5.69614e-10	2.43419e-11
ANKRA2	0.440662	5.79138e-09	3.44671e-10
INSIG1	0.438011	7.35035e-09	4.51431e-10
CTNNA1	0.456294	1.36861e-09	6.6907e-11
RAD21	0.464047	6.5579e-10	2.87582e-11
ARHGAP25	0.445927	3.60928e-09	2.00269e-10
MTMR3	0.444696	4.02925e-09	2.27578e-10
GNB2L1	0.445553	3.73704e-09	2.08206e-10
CASP3	0.466117	5.37986e-10	2.287e-11
FAM199X	0.434047	1.02993e-08	6.72873e-10
LMBR1L	0.432682	1.1585e-08	7.71127e-10
DESI1	0.431822	1.24321e-08	8.40024e-10
HGF	0.438941	6.81203e-09	4.10749e-10
RAB9A	0.450357	2.37985e-09	1.25928e-10
HSPA9	0.443373	4.53759e-09	2.60915e-10
CCNDBP1	0.440212	6.04072e-09	3.60862e-10
SESN1	0.431899	1.23575e-08	8.33605e-10
DHX15	0.425817	2.11792e-08	1.51635e-09
PNN	0.432454	1.18118e-08	7.88864e-10
CDK6	0.458107	1.14922e-09	5.50249e-11
BRD4	0.431305	1.30214e-08	8.84215e-10
C16orf87	0.438226	7.21824e-09	4.41702e-10
KHDRBS1	0.437735	7.51773e-09	4.64234e-10
CDV3	0.445336	3.80717e-09	2.12953e-10
KIAA0368	0.454171	1.66131e-09	8.40042e-11
EPT1	0.444746	4.0234e-09	2.26398e-10
GLUD1	0.439698	6.34241e-09	3.80304e-10
IRAK2	0.432887	1.14086e-08	7.5555e-10
C9orf91	0.43678	8.14719e-09	5.11307e-10
PGPEP1	0.435666	8.92358e-09	5.72012e-10
LOC101928371	0.445535	3.73704e-09	2.08612e-10
ERBB2IP	0.459309	1.02802e-09	4.83015e-11
PPP2R5E	0.456191	1.37435e-09	6.7649e-11
DNAJC7	0.434617	9.77808e-09	6.35537e-10
OAZ2	0.436679	8.20077e-09	5.16504e-10
RNF111	0.456243	1.37095e-09	6.72755e-11
CHMP2B	0.432719	1.15615e-08	7.68267e-10
LINC00294	0.435586	8.98028e-09	5.76651e-10
DENND1A	0.43669	8.20077e-09	5.15967e-10
DDIT4	0.428691	1.64496e-08	1.14461e-09
BACH1	0.438311	7.18237e-09	4.37901e-10
CS	0.430431	1.3991e-08	9.64141e-10
NOA1	0.433661	1.06508e-08	6.99407e-10
MOB3A	0.428018	1.74888e-08	1.22279e-09
MRPL44	0.433766	1.0575e-08	6.92064e-10
DNAJC21	0.448947	2.70334e-09	1.46069e-10
FAM120A	0.437505	7.65334e-09	4.75177e-10
PANX1	0.422929	2.73396e-08	2.00635e-09
GGNBP2	0.427786	1.78638e-08	1.25101e-09
HMGN4	0.44081	5.7439e-09	3.39474e-10
SLC30A1	0.423162	2.67732e-08	1.96179e-09
RPS13	0.442136	5.07478e-09	2.96346e-10
HIAT1	0.438885	6.83821e-09	4.13093e-10
MYEF2	0.44699	3.25069e-09	1.7928e-10
LAPTM4A	0.443867	4.33462e-09	2.47956e-10
PPP1CB	0.443854	4.33462e-09	2.48274e-10
RNF145	0.453352	1.80101e-09	9.16723e-11
KIF5B	0.431703	1.25587e-08	8.49987e-10
MED10	0.445177	3.86276e-09	2.16494e-10
RAB43	0.426934	1.92948e-08	1.35985e-09
CCNG2	0.432298	1.19761e-08	8.01175e-10
NR3C1	0.425439	2.18709e-08	1.57322e-09
RSL1D1	0.434724	9.69117e-09	6.28804e-10
RBMX	0.437572	7.6149e-09	4.71938e-10
NDFIP1	0.426521	2.00033e-08	1.41579e-09
ERP44	0.432266	1.19938e-08	8.03701e-10
DIDO1	0.428032	1.74888e-08	1.22122e-09
KPNA2	0.438276	7.19461e-09	4.39451e-10
KPNA3	0.433399	1.08774e-08	7.17943e-10
CCNI	0.451023	2.24341e-09	1.17375e-10
GAPDH	0.41777	4.22153e-08	3.28693e-09
MAFK	0.433352	1.09102e-08	7.21326e-10
AKAP9	0.432648	1.16044e-08	7.73714e-10
MCU	0.450572	2.33639e-09	1.23105e-10
PPP3R1	0.441068	5.61924e-09	3.30654e-10
C6orf106	0.427669	1.80413e-08	1.26546e-09
LASP1	0.43582	8.81761e-09	5.63246e-10
RANBP2	0.435055	9.45576e-09	6.08241e-10
DESI2	0.436172	8.57045e-09	5.43623e-10
RTF1	0.430496	1.3925e-08	9.58032e-10
RORA	0.425827	2.11792e-08	1.51489e-09
HSF2	0.421644	3.05223e-08	2.27065e-09
APOL2	0.443181	4.61948e-09	2.66141e-10
GOLGA2	0.418431	3.97591e-08	3.08679e-09
CHORDC1	0.451094	2.23459e-09	1.16492e-10
PURA	0.457132	1.26211e-09	6.11359e-11
CCDC88C	0.435032	9.45781e-09	6.0966e-10
HNRNPDL	0.432032	1.22562e-08	8.22653e-10
MAFG	0.416035	4.86292e-08	3.87336e-09
SERP1	0.431234	1.30916e-08	8.90443e-10
BCAS2	0.426151	2.06629e-08	1.46783e-09
DPM1	0.437286	7.8017e-09	4.85813e-10
RPS15A	0.432853	1.1428e-08	7.58117e-10
KMT2A	0.437824	7.46375e-09	4.60065e-10
MTMR12	0.434404	9.96557e-09	6.493e-10
GPI	0.414596	5.46821e-08	4.43501e-09
BUD31	0.425642	2.15099e-08	1.54244e-09
RPL7A	0.434751	9.68163e-09	6.27102e-10
IL15	0.432008	1.22652e-08	8.2463e-10
RPS3A	0.436365	8.42027e-09	5.33155e-10
MRPS22	0.419116	3.76299e-08	2.89201e-09
DCBLD1	0.43193	1.23394e-08	8.31003e-10
BTAF1	0.41263	6.40138e-08	5.33124e-09
FOXN3	0.412478	6.46186e-08	5.40717e-09
PDK1	0.437973	7.36503e-09	4.53156e-10
MRFAP1	0.43036	1.40438e-08	9.70918e-10
DUSP11	0.427057	1.90932e-08	1.34351e-09
SCYL1	0.419799	3.5566e-08	2.70953e-09
GUCD1	0.425844	2.11792e-08	1.51244e-09
LRRC75A-AS1	0.423414	2.62485e-08	1.91453e-09
AMMECR1L	0.414439	5.53429e-08	4.50099e-09
AVEN	0.431094	1.32533e-08	9.02929e-10
ADORA2A	0.417533	4.30513e-08	3.36165e-09
NPAT	0.439634	6.37186e-09	3.82782e-10
KXD1	0.416245	4.80132e-08	3.79744e-09
DHX40	0.418937	3.81675e-08	2.94187e-09
CCPG1	0.438637	6.96878e-09	4.23632e-10
GAB1	0.417159	4.44115e-08	3.48277e-09
PHF5A	0.425853	2.11792e-08	1.51104e-09
RBM4	0.421848	3.00209e-08	2.22663e-09
RAB33B	0.43038	1.40395e-08	9.69056e-10
PVT1	0.419801	3.5566e-08	2.70907e-09
COPB1	0.444506	4.10029e-09	2.32101e-10
CKS2	0.422693	2.78423e-08	2.05259e-09
FTL	0.409012	8.61157e-08	7.45649e-09
2017-03-07	0.43765	7.56926e-09	4.68262e-10
CCNT1	0.417607	4.28107e-08	3.33807e-09
RAP2C	0.419046	3.78256e-08	2.91129e-09
RNF13	0.43066	1.37453e-08	9.42595e-10
RNMT	0.41991	3.53997e-08	2.68101e-09
DNAJB9	0.422843	2.7525e-08	2.02303e-09
RB1CC1	0.416194	4.80409e-08	3.81576e-09
PURB	0.4228	2.7598e-08	2.03149e-09
FBXO34	0.43658	8.25449e-09	5.21735e-10
SEC24B	0.411598	6.94886e-08	5.8691e-09
EIF3H	0.429153	1.5769e-08	1.09372e-09
MKNK2	0.420921	3.25202e-08	2.43383e-09
TM2D3	0.430666	1.37453e-08	9.41968e-10
CCDC47	0.421683	3.04551e-08	2.26225e-09
AMFR	0.423985	2.50313e-08	1.81175e-09
NABP1	0.420515	3.36599e-08	2.53043e-09
NSRP1	0.433405	1.08774e-08	7.17468e-10
NUP50	0.447951	2.99492e-09	1.62159e-10
ARIH2	0.420338	3.41842e-08	2.57366e-09
WDR48	0.413142	6.13092e-08	5.08224e-09
PJA1	0.425991	2.09557e-08	1.49098e-09
FAM160B1	0.405279	1.16706e-07	1.04969e-08
IL15RA	0.418184	4.06479e-08	3.16034e-09
MFAP1	0.435883	8.77679e-09	5.59657e-10
MMGT1	0.415404	5.1176e-08	4.11057e-09
PPP6R3	0.412174	6.61318e-08	5.56239e-09
IMPDH2	0.419536	3.63659e-08	2.7786e-09
ROCK1	0.414304	5.59693e-08	4.55819e-09
PPP2R2A	0.439008	6.77829e-09	4.07956e-10
HNRNPA1	0.430937	1.34394e-08	9.17108e-10
PRKAA1	0.415676	5.00232e-08	4.00678e-09
CAB39	0.440786	5.7439e-09	3.40336e-10
PPP1R3B	0.410143	7.83857e-08	6.71702e-09
AZIN1	0.420581	3.3497e-08	2.51443e-09
HIST2H2AA4	0.423945	2.50521e-08	1.81872e-09
HIST2H2AA3	0.423944	2.50521e-08	1.81886e-09
RBAK	0.430598	1.38071e-08	9.48376e-10
ERF	0.426308	2.03812e-08	1.44554e-09
PRDM1	0.413989	5.71759e-08	4.69484e-09
HSPD1	0.425593	2.15791e-08	1.54981e-09
DIMT1	0.437094	7.9204e-09	4.95302e-10
PDXDC1	0.414689	5.44309e-08	4.39637e-09
REST	0.415988	4.87767e-08	3.89057e-09
CRY1	0.406171	1.08808e-07	9.67697e-09
RGPD8	0.422206	2.90465e-08	2.15111e-09
GNL3	0.41709	4.46394e-08	3.50563e-09
ATXN1L	0.423783	2.5408e-08	1.84754e-09
POLR2C	0.42412	2.47427e-08	1.7881e-09
CRK	0.410187	7.81664e-08	6.68949e-09
EIF4E2	0.419451	3.6607e-08	2.80112e-09
CEP120	0.408447	9.02464e-08	7.85453e-09
SAFB	0.41161	6.94886e-08	5.86225e-09
CASP4	0.410227	7.79775e-08	6.66459e-09
HMCES	0.421263	3.15165e-08	2.35519e-09
ELK1	0.41423	5.62035e-08	4.58984e-09
SEC23A	0.427172	1.89094e-08	1.32846e-09
NOB1	0.415559	5.05057e-08	4.05108e-09
RALA	0.430708	1.37248e-08	9.38121e-10
NAA35	0.434805	9.6453e-09	6.23669e-10
PPTC7	0.414653	5.45415e-08	4.4114e-09
LOC100132352	0.41067	7.5044e-08	6.39708e-09
PLIN3	0.414289	5.59708e-08	4.56457e-09
FUT11	0.398163	2.03952e-07	1.99183e-08
PRELID1	0.425138	2.2485e-08	1.6199e-09
PHAX	0.419141	3.75963e-08	2.88523e-09
ZC3H15	0.422439	2.84899e-08	2.10352e-09
C14orf166	0.416068	4.85451e-08	3.86124e-09
SENP2	0.406723	1.04506e-07	9.20081e-09
RP2	0.416624	4.65841e-08	3.66356e-09
CASC3	0.419211	3.73995e-08	2.86594e-09
PIM2	0.424854	2.30787e-08	1.66526e-09
ADAM10	0.438638	6.96878e-09	4.23618e-10
PUM1	0.401579	1.56336e-07	1.46734e-08
SMNDC1	0.407826	9.53077e-08	8.31637e-09
MAP4K5	0.401553	1.5652e-07	1.47082e-08
SAFB2	0.417161	4.44115e-08	3.4824e-09
RPL35	0.423247	2.65932e-08	1.94563e-09
KDM3B	0.413867	5.77537e-08	4.74874e-09
NOP10	0.43156	1.27173e-08	8.62142e-10
ARID5B	0.416325	4.77152e-08	3.76854e-09
ZBTB33	0.422218	2.90465e-08	2.14876e-09
PLAGL2	0.402912	1.41667e-07	1.30114e-08
IRF1	0.423562	2.59146e-08	1.88728e-09
PTAR1	0.441657	5.32031e-09	3.11279e-10
CDC26	0.409528	8.27561e-08	7.11004e-09
RFX7	0.406624	1.05188e-07	9.28438e-09
C2orf49	0.417168	4.44115e-08	3.4799e-09
AP3B1	0.435741	8.87227e-09	5.6773e-10
FOXO4	0.408878	8.69636e-08	7.54936e-09
RAB7A	0.416206	4.80409e-08	3.81138e-09
OXR1	0.437045	7.9461e-09	4.97798e-10
FLI1	0.415884	4.91862e-08	3.92873e-09
PUS3	0.437279	7.8017e-09	4.86133e-10
BBX	0.428716	1.64351e-08	1.14176e-09
RPS6	0.421279	3.15155e-08	2.35158e-09
NAP1L4	0.40709	1.01314e-07	8.89714e-09
EIF3M	0.408879	8.69636e-08	7.54845e-09
ISY1-RAB43	0.402387	1.4696e-07	1.3643e-08
CCDC93	0.416461	4.71732e-08	3.72045e-09
CLK3	0.396395	2.34281e-07	2.32996e-08
2017-03-06	0.400821	1.66357e-07	1.5707e-08
RUNX1	0.409369	8.38707e-08	7.21519e-09
SIRT1	0.407225	1.00193e-07	8.78746e-09
VDAC1	0.395839	2.44976e-07	2.44729e-08
SELT	0.428225	1.71935e-08	1.1983e-09
LRRFIP2	0.402021	1.51493e-07	1.41003e-08
PMPCB	0.409255	8.45372e-08	7.29144e-09
CNOT2	0.400285	1.73527e-07	1.64811e-08
MRPS30	0.414038	5.69939e-08	4.67351e-09
RPL26	0.419622	3.61218e-08	2.75591e-09
RPL11	0.419804	3.5566e-08	2.70842e-09
ZBTB21	0.402841	1.42413e-07	1.30959e-08
AP3S1	0.406307	1.07739e-07	9.55776e-09
LRRC28	0.416211	4.80409e-08	3.80938e-09
ABHD5	0.41851	3.95184e-08	3.06368e-09
POLE3	0.415306	5.15804e-08	4.14882e-09
BRWD1	0.406657	1.05003e-07	9.25636e-09
RPL10A	0.418634	3.91685e-08	3.02779e-09
NAA15	0.399647	1.82642e-07	1.7449e-08
PICALM	0.437182	7.8648e-09	4.90945e-10
RSBN1	0.398292	2.02071e-07	1.96895e-08
FAM91A1	0.404902	1.20342e-07	1.08643e-08
RBPJ	0.426516	2.00033e-08	1.4165e-09
PARL	0.413158	6.1299e-08	5.07454e-09
METAP1	0.401478	1.57194e-07	1.48068e-08
IGF1	0.402702	1.43863e-07	1.32613e-08
OSBPL9	0.429491	1.52771e-08	1.0579e-09
MRRF	0.400389	1.72113e-07	1.63276e-08
TNFRSF10D	0.399248	1.87734e-07	1.80824e-08
MARK4	0.409239	8.45489e-08	7.30191e-09
LOC100507195	0.419846	3.55647e-08	2.69749e-09
RPL29	0.412939	6.2398e-08	5.17948e-09
AKIRIN2	0.404218	1.27266e-07	1.15605e-08
RPP14	0.421518	3.08474e-08	2.29829e-09
AK3	0.409295	8.43352e-08	7.26459e-09
HBS1L	0.408112	9.29523e-08	8.10044e-09
MPP5	0.4135	5.96139e-08	4.91503e-09
SETD2	0.395176	2.57973e-07	2.59445e-08
GALNT4	0.408827	8.72576e-08	7.58465e-09
NEAT1	0.410879	7.3792e-08	6.27385e-09
FBXW7	0.397091	2.22007e-07	2.19076e-08
RPL15	0.413335	6.03727e-08	4.9911e-09
FAM162A	0.393893	2.86236e-07	2.90431e-08
C18orf25	0.406457	1.06409e-07	9.4279e-09
RAC1	0.399587	1.82972e-07	1.75419e-08
CREB3	0.402656	1.43928e-07	1.33156e-08
RPS7	0.412188	6.61318e-08	5.55532e-09
GMEB1	0.414102	5.68072e-08	4.6455e-09
CCDC28A	0.401667	1.55652e-07	1.4557e-08
NFIL3	0.405766	1.12487e-07	1.00419e-08
GOLPH3	0.423322	2.64426e-08	1.93165e-09
ATXN1	0.420085	3.49686e-08	2.63663e-09
COQ10B	0.40553	1.14356e-07	1.02599e-08
POLR2D	0.414637	5.45495e-08	4.41815e-09
KDSR	0.406762	1.04264e-07	9.16784e-09
ADPGK	0.397064	2.22054e-07	2.19594e-08
KLHL21	0.399342	1.86379e-07	1.79311e-08
SERINC3	0.412529	6.44177e-08	5.38168e-09
MSL2	0.414053	5.69907e-08	4.66688e-09
EIF2S3	0.400733	1.67483e-07	1.58321e-08
LINS	0.434394	9.96557e-09	6.49953e-10
RABGAP1	0.426581	1.99404e-08	1.40758e-09
PPM1A	0.395822	2.45061e-07	2.45089e-08
MAP3K2	0.394243	2.78497e-07	2.81644e-08
MCC	0.404757	1.21777e-07	1.10075e-08
CDC5L	0.399349	1.86379e-07	1.79195e-08
LMBRD1	0.411365	7.09132e-08	5.99736e-09
C11orf57	0.402212	1.49088e-07	1.38597e-08
PRRC2B	0.389435	4.05828e-07	4.28119e-08
AUH	0.415701	4.99716e-08	3.99706e-09
FBXO42	0.404522	1.24253e-07	1.12452e-08
NFKB1	0.41865	3.9166e-08	3.02322e-09
PTPN1	0.407329	9.94399e-08	8.70403e-09
KRAS	0.395737	2.46623e-07	2.46926e-08
C9orf78	0.411322	7.11021e-08	6.02129e-09
UBAP1	0.397079	2.22007e-07	2.193e-08
CCNC	0.403313	1.36962e-07	1.25486e-08
RARS	0.39316	3.03534e-07	3.0968e-08
RIOK3	0.410783	7.43564e-08	6.33015e-09
NT5C3A	0.414527	5.49639e-08	4.46401e-09
PDCD10	0.43368	1.06481e-08	6.98044e-10
N4BP2L1	0.419964	3.52842e-08	2.66712e-09
CBWD5	0.398902	1.92714e-07	1.86484e-08
POM121C	0.389822	3.94989e-07	4.14034e-08
RPS14	0.409728	8.13427e-08	6.97951e-09
DYNC1LI2	0.394247	2.78497e-07	2.81531e-08
FAF1	0.390264	3.81377e-07	3.98486e-08
FEM1C	0.397978	2.06862e-07	2.02488e-08
FDX1	0.410329	7.73454e-08	6.60192e-09
PAIP1	0.405462	1.14922e-07	1.03235e-08
MYO6	0.407369	9.9258e-08	8.67217e-09
DERL1	0.396254	2.36678e-07	2.3591e-08
ALDOA	0.387947	4.55127e-07	4.86745e-08
BAHD1	0.397801	2.09417e-07	2.05692e-08
CUL3	0.390248	3.81499e-07	3.9904e-08
TMEM123	0.399922	1.78618e-07	1.70245e-08
NGRN	0.401986	1.51795e-07	1.41453e-08
HIST1H1C	0.387102	4.85827e-07	5.23382e-08
ACBD5	0.405684	1.1305e-07	1.01175e-08
KLHL15	0.401328	1.59136e-07	1.50075e-08
DENND2C	0.393925	2.85731e-07	2.89599e-08
MADD	0.379615	8.43984e-07	9.86646e-08
CLDND1	0.420624	3.3409e-08	2.50409e-09
C1GALT1	0.401515	1.56865e-07	1.47582e-08
ATP5B	0.399787	1.80577e-07	1.72315e-08
RAN	0.396875	2.25281e-07	2.2329e-08
CSNK1G1	0.406567	1.05606e-07	9.33313e-09
C9orf72	0.387156	4.84045e-07	5.20921e-08
FUBP1	0.39477	2.66765e-07	2.68884e-08
FBXO7	0.397951	2.06884e-07	2.02973e-08
ADIPOR2	0.412145	6.62127e-08	5.5776e-09
DNAJB6	0.399628	1.82741e-07	1.74789e-08
RFC1	0.400167	1.74976e-07	1.66557e-08
CBX3	0.397031	2.22441e-07	2.20226e-08
CNOT4	0.412654	6.39926e-08	5.319e-09
MIR4435-1HG	0.395438	2.52648e-07	2.53524e-08
LCMT1	0.39321	3.03067e-07	3.08327e-08
HDAC3	0.398803	1.942e-07	1.88139e-08
SBNO1	0.41996	3.52842e-08	2.66832e-09
USP3	0.392405	3.21427e-07	3.30812e-08
EAF1	0.397173	2.20673e-07	2.17488e-08
CNOT6L	0.407321	9.94399e-08	8.71031e-09
ANAPC10	0.402623	1.44182e-07	1.33553e-08
SDHA	0.391536	3.43709e-07	3.5682e-08
COX7A2L	0.40391	1.3039e-07	1.18881e-08
CAPZA2	0.396397	2.34281e-07	2.32948e-08
EBLN3	0.388084	4.5072e-07	4.81024e-08
PSMC6	0.404069	1.28838e-07	1.17178e-08
OSTF1	0.412622	6.40138e-08	5.33508e-09
RAB18	0.393758	2.8931e-07	2.93873e-08
ADAM17	0.383986	6.15218e-07	6.82735e-08
PGM1	0.389446	4.05828e-07	4.27735e-08
ASPH	0.382549	6.82374e-07	7.71001e-08
RPS8	0.405685	1.1305e-07	1.01165e-08
MKRN1	0.389164	4.14591e-07	4.38291e-08
FAM103A1	0.391453	3.45847e-07	3.59427e-08
G3BP2	0.41121	7.16566e-08	6.08428e-09
RPL23	0.401748	1.54712e-07	1.44518e-08
QKI	0.40276	1.43281e-07	1.31917e-08
MAPKAP1	0.387082	4.86156e-07	5.2428e-08
ARHGEF12	0.397667	2.11688e-07	2.08159e-08
DDX24	0.396732	2.27913e-07	2.26154e-08
SCAF11	0.398496	1.989e-07	1.93359e-08
RPSA	0.399591	1.82972e-07	1.75366e-08
TRIM23	0.402385	1.4696e-07	1.36455e-08
B4GALT4	0.38338	6.42779e-07	7.18705e-08
PANK2	0.388086	4.5072e-07	4.80927e-08
APC	0.389457	4.05828e-07	4.27328e-08
PQBP1	0.39523	2.57033e-07	2.58212e-08
UBE2H	0.373735	1.29648e-06	1.60556e-07
RPS12	0.394919	2.636e-07	2.65399e-08
MPHOSPH10	0.405767	1.12487e-07	1.00407e-08
SHOC2	0.406538	1.05751e-07	9.35778e-09
EEF1B2	0.400166	1.74976e-07	1.66579e-08
ERO1L	0.38594	5.29988e-07	5.78072e-08
KDM4C	0.395703	2.47105e-07	2.47686e-08
BTD	0.386805	4.95413e-07	5.36861e-08
RPS10	0.402673	1.43891e-07	1.32955e-08
CREM	0.403764	1.31964e-07	1.20464e-08
RFFL	0.38895	4.20976e-07	4.46453e-08
CEP85L	0.398341	2.01441e-07	1.96055e-08
POLDIP3	0.379334	8.6158e-07	1.01011e-07
GSK3A	0.392261	3.24059e-07	3.34971e-08
PPAT	0.418559	3.93948e-08	3.04969e-09
EIF5	0.398236	2.02857e-07	1.97887e-08
CCSER2	0.404383	1.2568e-07	1.13884e-08
ANKZF1	0.386801	4.95413e-07	5.37034e-08
KIAA0232	0.412526	6.44177e-08	5.38316e-09
MRPL22	0.399388	1.86049e-07	1.78577e-08
MALAT1	0.38791	4.56081e-07	4.88276e-08
CAND1	0.381198	7.55697e-07	8.63992e-08
HNRNPK	0.392656	3.15147e-07	3.23644e-08
RNF6	0.390335	3.79849e-07	3.96039e-08
ANKRD13A	0.389087	4.1691e-07	4.41209e-08
HERC1	0.386339	5.13829e-07	5.58722e-08
PHF20	0.386127	5.22148e-07	5.68936e-08
TOPORS	0.379595	8.44596e-07	9.88306e-08
ATP2C1	0.404006	1.29415e-07	1.17847e-08
CLPTM1	0.381398	7.44705e-07	8.4961e-08
GSTO1	0.383374	6.42779e-07	7.19073e-08
PPP2R5B	0.392301	3.23292e-07	3.33816e-08
CNOT1	0.41336	6.03177e-08	4.97981e-09
NARF	0.383647	6.30623e-07	7.02652e-08
WDFY1	0.374771	1.20266e-06	1.47456e-07
ANXA5	0.386995	4.88752e-07	5.28173e-08
NUP153	0.376093	1.10052e-06	1.32225e-07
SIN3A	0.371712	1.4958e-06	1.89422e-07
EHMT1	0.385823	5.33662e-07	5.8387e-08
GADD45A	0.359895	3.40713e-06	4.86544e-07
NTMT1	0.382969	6.61236e-07	7.44159e-08
KIAA1217	0.397959	2.06884e-07	2.0282e-08
KDM5A	0.379653	8.42108e-07	9.83512e-08
NIPA1	0.394298	2.77767e-07	2.80284e-08
ABCB7	0.406101	1.09374e-07	9.73956e-09
NFAT5	0.387192	4.83065e-07	5.19326e-08
FOXN2	0.388871	4.23397e-07	4.49496e-08
ACP1	0.39124	3.51925e-07	3.66137e-08
SELK	0.390469	3.75886e-07	3.91487e-08
HIPK2	0.385908	5.30862e-07	5.79644e-08
RAB6A	0.416479	4.71617e-08	3.71427e-09
HSF1	0.387812	4.59478e-07	4.92426e-08
PHC3	0.390314	3.8015e-07	3.96778e-08
NAMPT	0.380569	7.92047e-07	9.10868e-08
MAP1LC3B	0.359731	3.43947e-06	4.92796e-07
IFT20	0.375741	1.12669e-06	1.36125e-07
DYM	0.412172	6.61318e-08	5.56339e-09
PLCL2	0.402673	1.43891e-07	1.32961e-08
RBM5-AS1	0.380607	7.90277e-07	9.07948e-08
HILPDA	0.366696	2.12266e-06	2.84003e-07
FAM63B	0.401616	1.56042e-07	1.46242e-08
KIAA2026	0.403549	1.34398e-07	1.22836e-08
RPS17	0.391958	3.32389e-07	3.43953e-08
CORO1C	0.375127	1.17323e-06	1.43192e-07
STAU1	0.381779	7.24607e-07	8.22772e-08
ARHGAP5	0.386553	5.05539e-07	5.48577e-08
RQCD1	0.379962	8.26945e-07	9.58402e-08
DLG1	0.374027	1.2692e-06	1.56751e-07
ALG2	0.39269	3.1454e-07	3.22668e-08
IL6ST	0.374439	1.23257e-06	1.51537e-07
NAA30	0.37817	9.38629e-07	1.11304e-07
DMXL1	0.385003	5.68832e-07	6.26167e-08
IREB2	0.401972	1.51807e-07	1.41634e-08
GNE	0.376057	1.10283e-06	1.32626e-07
GRPEL1	0.385403	5.52032e-07	6.05203e-08
BTF3L4	0.383972	6.15293e-07	6.83506e-08
CLNS1A	0.380422	7.9955e-07	9.2218e-08
PRPS1	0.374912	1.19205e-06	1.45755e-07
PMPCA	0.387756	4.612e-07	4.94787e-08
PSMD5	0.389018	4.18935e-07	4.4382e-08
RPL7	0.399187	1.8854e-07	1.81812e-08
GTF2B	0.384024	6.1381e-07	6.80485e-08
SKIL	0.368201	1.91971e-06	2.51694e-07
RNF169	0.406189	1.08769e-07	9.66134e-09
PAIP2B	0.372598	1.4026e-06	1.76207e-07
BAG5	0.387438	4.73493e-07	5.08506e-08
RMDN3	0.372355	1.42568e-06	1.79745e-07
PXK	0.392309	3.23292e-07	3.33577e-08
SET	0.380015	8.2404e-07	9.54113e-08
PHF21A	0.371946	1.46882e-06	1.85841e-07
LRRC8A	0.37818	9.38629e-07	1.11216e-07
FAM96A	0.385039	5.67657e-07	6.24239e-08
HABP4	0.38799	4.53918e-07	4.84944e-08
MTRF1L	0.389746	3.97193e-07	4.16788e-08
PDCD4	0.39317	3.03534e-07	3.09426e-08
CDK8	0.412272	6.57835e-08	5.51201e-09
RAB30	0.388232	4.45947e-07	4.74932e-08
C5orf51	0.414701	5.44309e-08	4.39147e-09
FHIT	0.380101	8.18974e-07	9.47331e-08
RPS11	0.385367	5.52573e-07	6.07033e-08
RELB	0.388553	4.3472e-07	4.62003e-08
CLDN12	0.375003	1.18422e-06	1.44665e-07
C7orf49	0.368886	1.82907e-06	2.38174e-07
SEC11A	0.378763	8.99323e-07	1.05939e-07
CD44	0.375505	1.1447e-06	1.38808e-07
PTBP3	0.380624	7.89923e-07	9.06657e-08
KDM4B	0.377756	9.67853e-07	1.15203e-07
GAS5	0.381396	7.44705e-07	8.49758e-08
IST1	0.373019	1.3612e-06	1.70245e-07
PCBP1	0.369871	1.70972e-06	2.19955e-07
CSNK2A1	0.394118	2.81259e-07	2.84751e-08
BID	0.381006	7.67226e-07	8.78031e-08
FRS2	0.377294	1.00191e-06	1.19705e-07
RDX	0.403414	1.35878e-07	1.2434e-08
CSRNP2	0.389643	4.00309e-07	4.20506e-08
MED8	0.380325	8.05274e-07	9.29682e-08
NDUFB5	0.379918	8.29197e-07	9.61939e-08
AK6	0.401613	1.56042e-07	1.46284e-08
PSME4	0.367543	2.00685e-06	2.65364e-07
ZNF292	0.381786	7.24607e-07	8.22286e-08
HIST1H2BD	0.374283	1.24623e-06	1.53496e-07
PRKRIR	0.376322	1.08294e-06	1.2975e-07
GSK3B	0.39615	2.38591e-07	2.38084e-08
LCORL	0.411241	7.15434e-08	6.06666e-09
AKAP11	0.396294	2.36118e-07	2.35088e-08
SAP30	0.374419	1.23352e-06	1.51792e-07
ZMAT3	0.384923	5.72146e-07	6.30455e-08
EI24	0.37825	9.34187e-07	1.10568e-07
GPRIN3	0.390029	3.88404e-07	4.06696e-08
DTNBP1	0.381541	7.37837e-07	8.39445e-08
EIF4G2	0.375813	1.12216e-06	1.35323e-07
DDX46	0.400643	1.68642e-07	1.59605e-08
RASSF1	0.382981	6.61194e-07	7.43371e-08
BAG1	0.375925	1.11381e-06	1.3407e-07
HIST2H2BF	0.372812	1.38162e-06	1.73161e-07
DDHD1	0.360504	3.2701e-06	4.63865e-07
ZNF622	0.368335	1.90234e-06	2.48991e-07
POLG	0.375765	1.12549e-06	1.35854e-07
NCAM1	0.367337	2.03158e-06	2.69771e-07
PCGF1	0.372134	1.44899e-06	1.83008e-07
PGGT1B	0.383477	6.3849e-07	7.12846e-08
POC1B	0.405001	1.19409e-07	1.07667e-08
BOD1L1	0.371641	1.50305e-06	1.90508e-07
NFX1	0.384743	5.79814e-07	6.40202e-08
C5orf15	0.375617	1.13622e-06	1.37531e-07
DHX36	0.367442	2.01966e-06	2.67511e-07
RUNDC1	0.373407	1.32695e-06	1.64923e-07
RSPRY1	0.397593	2.12839e-07	2.09529e-08
RBM48	0.372804	1.38162e-06	1.73263e-07
GBE1	0.359337	3.53268e-06	5.08226e-07
PRRC2C	0.370654	1.61574e-06	2.06419e-07
MOAP1	0.384362	5.98274e-07	6.61253e-08
EEF2	0.373316	1.3324e-06	1.66158e-07
FAM8A1	0.381938	7.17052e-07	8.11787e-08
HIST1H4H	0.367992	1.94548e-06	2.55944e-07
ACTR3	0.376213	1.0917e-06	1.30921e-07
KLHL6	0.391755	3.37595e-07	3.50096e-08
C20orf24	0.381505	7.39321e-07	8.4196e-08
SEC16A	0.360289	3.31774e-06	4.71736e-07
C19orf53	0.371064	1.56971e-06	1.9966e-07
ASNSD1	0.370869	1.59062e-06	2.02853e-07
SAP30L	0.369499	1.75123e-06	2.26667e-07
NCBP1	0.380848	7.75943e-07	8.89744e-08
CD2AP	0.377826	9.6316e-07	1.14536e-07
EFTUD1	0.392888	3.09475e-07	3.17127e-08
PREP	0.3864	5.11658e-07	5.55789e-08
RPL12	0.38333	6.44537e-07	7.2176e-08
IFT57	0.362801	2.80441e-06	3.8714e-07
GTF2H1	0.392954	3.08159e-07	3.15325e-08
RPS18	0.38268	6.76249e-07	7.62567e-08
LOC728730	0.36774	1.98023e-06	2.6118e-07
PRPF4B	0.365178	2.3649e-06	3.20614e-07
COG5	0.391788	3.36994e-07	3.49096e-08
ERAP1	0.36648	2.1561e-06	2.88959e-07
E2F3	0.404331	1.26116e-07	1.1442e-08
C4orf32	0.378879	8.92394e-07	1.04923e-07
MED29	0.375227	1.16577e-06	1.4202e-07
EIF1AX	0.372121	1.44926e-06	1.83204e-07
ESYT2	0.365963	2.23592e-06	3.01158e-07
NAA20	0.37526	1.16372e-06	1.4164e-07
RPS5	0.378709	9.02555e-07	1.06421e-07
CBL	0.398952	1.92083e-07	1.85658e-08
GCC1	0.372415	1.41998e-06	1.78868e-07
PSMG2	0.368181	1.92115e-06	2.52099e-07
SCAMP1	0.392377	3.21855e-07	3.31612e-08
AIG1	0.373343	1.33156e-06	1.65794e-07
RPL30	0.381619	7.33677e-07	8.33891e-08
C9orf85	0.379769	8.36342e-07	9.7397e-08
MRPL47	0.375504	1.1447e-06	1.38814e-07
TOMM70A	0.386282	5.15797e-07	5.61439e-08
RAB3GAP1	0.392951	3.08159e-07	3.15391e-08
IP6K2	0.362651	2.83114e-06	3.91756e-07
ADM	0.36868	1.85812e-06	2.42165e-07
RPL6	0.380493	7.95533e-07	9.16656e-08
PCYT1A	0.381288	7.50719e-07	8.57461e-08
PRPF38B	0.370517	1.62961e-06	2.08738e-07
BCL2	0.364645	2.46101e-06	3.34503e-07
RPL31	0.379825	8.33899e-07	9.69455e-08
DDX42	0.362754	2.81268e-06	3.88596e-07
CLK4	0.373448	1.32376e-06	1.64378e-07
MOB1B	0.370303	1.6567e-06	2.12393e-07
GOLGB1	0.362186	2.92022e-06	4.06393e-07
KCTD9	0.392575	3.17027e-07	3.25929e-08
PRPF40A	0.362066	2.94091e-06	4.1026e-07
ATF4	0.385662	5.40495e-07	5.9195e-08
CHMP4B	0.358104	3.85908e-06	5.595e-07
GYS1	0.36147	3.06513e-06	4.2999e-07
PFDN1	0.38021	8.12274e-07	9.38672e-08
RPL18A	0.377555	9.83189e-07	1.17138e-07
RPL9	0.383502	6.3773e-07	7.11285e-08
PSMD8	0.370517	1.62961e-06	2.08726e-07
COX7C	0.377251	1.0046e-06	1.20139e-07
BTG1	0.373126	1.35174e-06	1.6876e-07
ITCH	0.385381	5.52491e-07	6.06324e-08
PBDC1	0.379816	8.33899e-07	9.70192e-08
IQCB1	0.388368	4.41241e-07	4.69427e-08
RCN2	0.373898	1.28156e-06	1.5842e-07
RAB22A	0.36298	2.76776e-06	3.81698e-07
IP6K1	0.35989	3.40713e-06	4.86733e-07
ANKRD49	0.366427	2.16169e-06	2.90192e-07
PRPF4	0.368368	1.89894e-06	2.48334e-07
EMC4	0.368974	1.81923e-06	2.36486e-07
PPIG	0.370056	1.68725e-06	2.16687e-07
RPL27	0.379878	8.31199e-07	9.65192e-08
CCDC144A	0.363416	2.6844e-06	3.68771e-07
RNF213	0.354506	4.98089e-06	7.3886e-07
BRK1	0.373526	1.31651e-06	1.6333e-07
AKAP10	0.389253	4.11837e-07	4.3492e-08
CXXC5	0.3653	2.347e-06	3.17519e-07
CEBPZ	0.368917	1.82597e-06	2.37567e-07
RPS25	0.378377	9.25193e-07	1.094e-07
RPS16	0.379755	8.36576e-07	9.75179e-08
EDEM1	0.384049	6.1316e-07	6.79078e-08
POLK	0.405051	1.19016e-07	1.0718e-08
ANKIB1	0.383774	6.25119e-07	6.95121e-08
ANKRD27	0.393203	3.03067e-07	3.08526e-08
ABHD13	0.372581	1.40334e-06	1.76458e-07
PLA2G16	0.367691	1.98638e-06	2.62214e-07
NPTN	0.386977	4.89e-07	5.28989e-08
CLP1	0.368303	1.90555e-06	2.49625e-07
RPL36	0.380534	7.93615e-07	9.13559e-08
DYNC1H1	0.360612	3.25038e-06	4.59977e-07
RAF1	0.359537	3.48592e-06	5.00328e-07
NDUFA5	0.377535	9.83369e-07	1.17338e-07
TMF1	0.359765	3.43506e-06	4.91491e-07
DUSP16	0.368063	1.93779e-06	2.54499e-07
BAZ1A	0.379666	8.41983e-07	9.82423e-08
RPLP1	0.375387	1.15372e-06	1.40165e-07
ATF7IP	0.356209	4.41829e-06	6.4799e-07
COX5A	0.375215	1.16591e-06	1.42168e-07
PDCL	0.361389	3.08228e-06	4.32739e-07
USP38	0.366747	2.11583e-06	2.82852e-07
HIST1H2BC	0.34036	1.26149e-05	2.13376e-06
ZDHHC9	0.341271	1.19384e-05	1.99607e-06
EID1	0.373346	1.33156e-06	1.65752e-07
HIST1H2BO	0.351215	6.22143e-06	9.50022e-07
SMAD5	0.371356	1.53568e-06	1.94988e-07
MDM2	0.367961	1.9488e-06	2.56599e-07
MAP4	0.357393	4.05913e-06	5.91228e-07
HIST1H2BF	0.366853	2.09958e-06	2.80445e-07
RPS27L	0.361663	3.02119e-06	4.23487e-07
LRCH3	0.368542	1.87571e-06	2.44877e-07
BLOC1S2	0.369654	1.73336e-06	2.2384e-07
RNF149	0.367067	2.06918e-06	2.7569e-07
MYSM1	0.352229	5.80194e-06	8.79475e-07
IK	0.368049	1.93824e-06	2.54775e-07
POLR1E	0.359197	3.56598e-06	5.13813e-07
PGK1	0.355548	4.62839e-06	6.81909e-07
MALSU1	0.369647	1.73336e-06	2.23965e-07
MBD4	0.374527	1.22483e-06	1.50449e-07
INO80D	0.374059	1.26703e-06	1.56341e-07
ISY1	0.362473	2.86876e-06	3.97307e-07
UBE2D3	0.358471	3.76189e-06	5.43726e-07
CMAHP	0.356604	4.29216e-06	6.28531e-07
CPEB2	0.370077	1.68586e-06	2.1632e-07
XRN1	0.378424	9.23378e-07	1.08979e-07
CCNH	0.362016	2.94788e-06	4.11892e-07
LETMD1	0.367054	2.06956e-06	2.75972e-07
ATP1B1	0.365163	2.36558e-06	3.21003e-07
CYFIP1	0.360964	3.1692e-06	4.47425e-07
CNOT8	0.369779	1.71948e-06	2.21596e-07
PDS5A	0.3598	3.4284e-06	4.90155e-07
GABARAP	0.36234	2.89194e-06	4.01488e-07
C4orf3	0.365293	2.347e-06	3.17695e-07
HIPK3	0.374107	1.26322e-06	1.5573e-07
COPB2	0.382655	6.76977e-07	7.64146e-08
AMPD3	0.35719	4.11741e-06	6.00638e-07
NPEPPS	0.369912	1.70553e-06	2.19225e-07
NCL	0.362262	2.90756e-06	4.03981e-07
MOB2	0.365177	2.3649e-06	3.20647e-07
IPMK	0.379276	8.64883e-07	1.01495e-07
HDAC5	0.354235	5.05486e-06	7.54355e-07
F11R	0.358003	3.88635e-06	5.63889e-07
HNRNPF	0.378835	8.94812e-07	1.05307e-07
SC5D	0.370592	1.62253e-06	2.07467e-07
SAR1A	0.369011	1.81542e-06	2.35787e-07
AVL9	0.378377	9.25193e-07	1.09399e-07
CMPK1	0.367264	2.04192e-06	2.71373e-07
PIK3CG	0.353536	5.30551e-06	7.95916e-07
KDM5C	0.352886	5.55494e-06	8.36442e-07
RPL21	0.374816	1.20044e-06	1.46915e-07
KIAA1143	0.354247	5.05397e-06	7.53658e-07
DCTN3	0.367118	2.06422e-06	2.74568e-07
MRPL36	0.362248	2.90833e-06	4.04413e-07
ZBTB2	0.34481	9.50186e-06	1.53705e-06
RCC1	0.349993	6.73136e-06	1.0422e-06
PTGES3	0.365718	2.27625e-06	3.071e-07
ELMO1	0.367011	2.07493e-06	2.7692e-07
DPF2	0.365547	2.30369e-06	3.11316e-07
CLTA	0.354207	5.06218e-06	7.56013e-07
HK2	0.345179	9.28955e-06	1.49543e-06
BOD1	0.348269	7.53497e-06	1.18685e-06
PPAP2C	0.358661	3.70965e-06	5.3576e-07
2017-03-05	0.356112	4.44494e-06	6.52893e-07
DIP2B	0.359897	3.40713e-06	4.86473e-07
MSH3	0.356879	4.21144e-06	6.15298e-07
PTBP1	0.350151	6.66307e-06	1.02977e-06
PMS2CL	0.349704	6.85021e-06	1.0652e-06
SETD5	0.351863	5.94851e-06	9.04354e-07
RNF44	0.35594	4.50067e-06	6.61582e-07
EEF1G	0.366115	2.21254e-06	2.97513e-07
CTH	0.344833	9.49171e-06	1.53435e-06
FAM133B	0.368599	1.86871e-06	2.43754e-07
POLB	0.363636	2.64668e-06	3.62405e-07
EXT2	0.347558	7.90929e-06	1.252e-06
FAM168A	0.361296	3.0999e-06	4.35907e-07
RNF19A	0.357562	4.00931e-06	5.83523e-07
ABCE1	0.373313	1.3324e-06	1.66196e-07
ALAS1	0.357061	4.15545e-06	6.06652e-07
CARM1	0.353434	5.34299e-06	8.02136e-07
CREB1	0.381813	7.23969e-07	8.20428e-08
FAM206A	0.346425	8.54865e-06	1.36277e-06
DTWD1	0.360559	3.25874e-06	4.61889e-07
ATP5O	0.36762	1.99607e-06	2.63716e-07
PNRC1	0.360591	3.25315e-06	4.60733e-07
ARID2	0.361821	2.99107e-06	4.18261e-07
DYRK1A	0.364392	2.50597e-06	3.41287e-07
RAB2A	0.363875	2.60539e-06	3.55585e-07
PSMD11	0.363797	2.61945e-06	3.57797e-07
MRPS36	0.353224	5.42148e-06	8.15132e-07
EIF4E3	0.357717	3.96743e-06	5.76541e-07
PELI1	0.340099	1.28157e-05	2.1749e-06
CMTM6	0.355489	4.64466e-06	6.85016e-07
ZFP91	0.349803	6.80387e-06	1.05723e-06
MFAP3	0.367084	2.06803e-06	2.75305e-07
CCDC144B	0.353624	5.2815e-06	7.90542e-07
BIRC6	0.360681	3.23793e-06	4.5749e-07
AKT2	0.357586	4.00517e-06	5.82472e-07
MORC4	0.340668	1.23745e-05	2.08619e-06
HCFC2	0.352485	5.71504e-06	8.62466e-07
DSCR3	0.361284	3.10029e-06	4.36309e-07
PARP14	0.350561	6.49945e-06	9.98294e-07
YTHDC1	0.348276	7.53497e-06	1.18626e-06
RPS3	0.358368	3.78634e-06	5.48106e-07
KBTBD8	0.34984	6.79013e-06	1.05434e-06
CYCS	0.350161	6.66307e-06	1.02904e-06
FNBP4	0.349163	7.11004e-06	1.10958e-06
ARID4B	0.350439	6.54082e-06	1.00757e-06
HIST4H4	0.35225	5.80123e-06	8.78069e-07
HNRNPA0	0.358341	3.79133e-06	5.49253e-07
BASP1	0.348458	7.44986e-06	1.17011e-06
RPLP0	0.358457	3.76311e-06	5.44323e-07
LMBRD2	0.363159	2.73292e-06	3.76354e-07
INSR	0.349366	7.0174e-06	1.09276e-06
RRAGC	0.365812	2.26119e-06	3.04814e-07
KIAA0930	0.341823	1.157e-05	1.91666e-06
KBTBD4	0.353188	5.43242e-06	8.17384e-07
CCT4	0.383098	6.5533e-07	7.36046e-08
CWC15	0.362163	2.92322e-06	4.07139e-07
RPS9	0.367479	2.01542e-06	2.66724e-07
HPRT1	0.352297	5.78888e-06	8.74905e-07
EPS15	0.384253	6.03257e-07	6.67437e-08
PITHD1	0.359417	3.51609e-06	5.05052e-07
CDKN1A	0.349065	7.15252e-06	1.11781e-06
CLIC2	0.371311	1.53995e-06	1.95702e-07
PTEN	0.367341	2.03158e-06	2.69698e-07
MRPS2	0.347877	7.73645e-06	1.22234e-06
TBK1	0.383675	6.29759e-07	7.00984e-08
ABI1	0.352262	5.80015e-06	8.77258e-07
AZI2	0.367747	1.98023e-06	2.61034e-07
MGAT4B	0.349383	7.0131e-06	1.09131e-06
PDCD7	0.373108	1.35253e-06	1.69009e-07
PSMC2	0.349328	7.03218e-06	1.09585e-06
RCN1	0.340541	1.2466e-05	2.10578e-06
HSPH1	0.356524	4.31542e-06	6.3242e-07
ISOC1	0.363329	2.70077e-06	3.71321e-07
RPS15	0.366435	2.16169e-06	2.90009e-07
PCGF5	0.355419	4.66036e-06	6.88705e-07
SERBP1	0.359925	3.40585e-06	4.85407e-07
ANAPC1	0.370903	1.5876e-06	2.0229e-07
ATXN2L	0.349895	6.77227e-06	1.04992e-06
AP2M1	0.348903	7.23529e-06	1.13155e-06
SH3GLB1	0.35438	5.01795e-06	7.46041e-07
HARS	0.359729	3.43947e-06	4.92891e-07
CHERP	0.34011	1.28136e-05	2.17311e-06
ADAM9	0.341267	1.19384e-05	1.99663e-06
NNT	0.369189	1.79252e-06	2.32412e-07
CCDC174	0.358722	3.69468e-06	5.33184e-07
TET2	0.333078	2.01609e-05	3.61087e-06
GTF2IP1	0.350549	6.50086e-06	9.99237e-07
CAPN7	0.361233	3.11036e-06	4.38074e-07
JMJD1C	0.354345	5.02766e-06	7.48046e-07
FBXO22	0.378951	8.87824e-07	1.04286e-07
BRIX1	0.352556	5.68841e-06	8.57811e-07
ITGA6	0.343686	1.02569e-05	1.67067e-06
OSGIN2	0.372918	1.37135e-06	1.71668e-07
CCT2	0.344995	9.41114e-06	1.51606e-06
ORMDL3	0.355781	4.55305e-06	6.69791e-07
LPXN	0.350238	6.63187e-06	1.02308e-06
KEAP1	0.340952	1.21613e-05	2.04323e-06
ASCC3	0.372208	1.44162e-06	1.81916e-07
FAM13A	0.345965	8.81029e-06	1.41039e-06
DANCR	0.356117	4.44494e-06	6.52621e-07
CBX6	0.35547	4.64573e-06	6.86023e-07
NCK2	0.347237	8.08458e-06	1.28246e-06
CRY2	0.352131	5.83696e-06	8.86089e-07
GXYLT1	0.375338	1.15727e-06	1.40726e-07
PAF1	0.354649	4.93414e-06	7.30777e-07
PABPC1	0.361009	3.16177e-06	4.45861e-07
HSPA13	0.375812	1.12216e-06	1.35327e-07
MTMR2	0.342153	1.1337e-05	1.87068e-06
PPIL4	0.347536	7.91629e-06	1.254e-06
AASDHPPT	0.376158	1.09568e-06	1.31521e-07
MED26	0.364882	2.41697e-06	3.28247e-07
ATRX	0.381971	7.15763e-07	8.09527e-08
SLC31A1	0.327216	2.91277e-05	5.46123e-06
NDUFAF2	0.34535	9.18455e-06	1.47647e-06
MT1X	0.353575	5.29742e-06	7.93516e-07
CDC42	0.357801	3.9447e-06	5.72796e-07
NOL7	0.360236	3.32901e-06	4.73711e-07
QSER1	0.374555	1.22311e-06	1.50101e-07
MRPL32	0.362019	2.94788e-06	4.11789e-07
KARS	0.348469	7.44887e-06	1.16912e-06
GDI2	0.380903	7.73144e-07	8.85669e-08
IARS	0.351489	6.10646e-06	9.30417e-07
GTPBP4	0.349894	6.77227e-06	1.05005e-06
CRLF3	0.372737	1.38802e-06	1.7422e-07
CENPBD1P1	0.351318	6.17735e-06	9.42601e-07
EIF3F	0.355483	4.64466e-06	6.85346e-07
CACUL1	0.357206	4.11544e-06	5.9989e-07
FAM177A1	0.347871	7.73645e-06	1.22291e-06
GNAI3	0.351667	6.03333e-06	9.17924e-07
EIF1AD	0.369432	1.75922e-06	2.27898e-07
IFNAR1	0.365564	2.30239e-06	3.10883e-07
LRRC8B	0.343373	1.04605e-05	1.70968e-06
NOP58	0.348882	7.24196e-06	1.1334e-06
ARSB	0.340939	1.21613e-05	2.04516e-06
MAD2L1BP	0.350457	6.53681e-06	1.00623e-06
NR1D1	0.3521	5.84637e-06	8.88173e-07
MEMO1	0.343451	1.04078e-05	1.69989e-06
PSMB5	0.346207	8.67085e-06	1.38516e-06
CASP8	0.338792	1.39777e-05	2.39243e-06
KIAA1429	0.338541	1.42258e-05	2.43648e-06
NONO	0.342732	1.09307e-05	1.79265e-06
MTMR14	0.355721	4.57042e-06	6.72857e-07
TBC1D23	0.361696	3.01578e-06	4.22392e-07
RABL3	0.362978	2.76776e-06	3.81771e-07
BLMH	0.341182	1.19974e-05	2.00918e-06
ASCC1	0.350147	6.66307e-06	1.03013e-06
IZUMO4	0.336939	1.57721e-05	2.73661e-06
CANT1	0.332466	2.10054e-05	3.77153e-06
HSPA8	0.347346	8.02454e-06	1.27204e-06
PCBP2	0.352165	5.82612e-06	8.83793e-07
MTMR6	0.344262	9.86206e-06	1.60083e-06
POLR3D	0.333519	1.96577e-05	3.49877e-06
MFSD6	0.338849	1.3929e-05	2.38253e-06
MIEF1	0.336031	1.66892e-05	2.92188e-06
EPN1	0.346239	8.6559e-06	1.38181e-06
NMB	0.328979	2.61054e-05	4.82675e-06
MYH9	0.3408	1.22656e-05	2.0661e-06
CFL2	0.338368	1.43868e-05	2.46728e-06
FAM98A	0.35417	5.0726e-06	7.58138e-07
SBNO2	0.337282	1.54301e-05	2.66954e-06
FBXW2	0.364386	2.50597e-06	3.41455e-07
NDST1	0.329623	2.51415e-05	4.6126e-06
CBLL1	0.342051	1.14072e-05	1.88482e-06
ASB3	0.353254	5.41323e-06	8.13286e-07
CEP70	0.329881	2.47188e-05	4.52952e-06
MTA2	0.341221	1.19708e-05	2.00339e-06
SERINC4	0.341006	1.21449e-05	2.03524e-06
KHNYN	0.341725	1.16229e-05	1.93052e-06
BNIP3L	0.354706	4.91985e-06	7.27603e-07
FAM104A	0.341669	1.16536e-05	1.93857e-06
RSRC1	0.37721	1.00705e-06	1.20544e-07
AP3S2	0.359688	3.44794e-06	4.94491e-07
PAFAH1B1	0.360353	3.30395e-06	4.69406e-07
KLHL7	0.354313	5.03616e-06	7.49875e-07
BAK1	0.341473	1.17905e-05	1.96662e-06
TBC1D15	0.336761	1.59249e-05	2.77203e-06
NOP14	0.34386	1.01395e-05	1.64928e-06
F2R	0.342503	1.10863e-05	1.82312e-06
NME1-NME2	0.327658	2.83271e-05	5.29528e-06
GATAD2A	0.345649	8.99521e-06	1.44402e-06
ANKRD37	0.332071	2.14841e-05	3.87911e-06
GMPR2	0.344516	9.70466e-06	1.57094e-06
RBM12	0.344863	9.47775e-06	1.53103e-06
RNF14	0.363732	2.62879e-06	3.59661e-07
AHCY	0.335725	1.70062e-05	2.98688e-06
CDC27	0.363602	2.65149e-06	3.63361e-07
IL10RB	0.368462	1.8861e-06	2.46444e-07
CEP57	0.36244	2.87395e-06	3.98347e-07
G3BP1	0.354398	5.01488e-06	7.45024e-07
CRYBG3	0.334078	1.89598e-05	3.36181e-06
NECAP1	0.340935	1.21613e-05	2.04582e-06
METTL9	0.348871	7.24256e-06	1.13431e-06
SFMBT1	0.340076	1.28289e-05	2.17857e-06
UIMC1	0.32939	2.55125e-05	4.68924e-06
CNNM4	0.336799	1.58911e-05	2.76437e-06
GTF2F1	0.349867	6.78119e-06	1.05219e-06
ARCN1	0.370758	1.60359e-06	2.04688e-07
PHF8	0.350699	6.44632e-06	9.87969e-07
RPL39	0.350837	6.38358e-06	9.7764e-07
FBXL5	0.341641	1.1662e-05	1.94259e-06
SBF1	0.338385	1.43782e-05	2.46418e-06
ACYP2	0.340933	1.21613e-05	2.04616e-06
FNBP1	0.341503	1.17726e-05	1.96232e-06
PPP2R1B	0.334853	1.8061e-05	3.18023e-06
RAB39B	0.363929	2.59635e-06	3.5406e-07
SLU7	0.349191	7.10036e-06	1.10727e-06
AQR	0.361316	3.09757e-06	4.35233e-07
BNIP1	0.330331	2.39762e-05	4.38808e-06
ITPR2	0.351503	6.1047e-06	9.29467e-07
RABEP1	0.34443	9.75355e-06	1.58104e-06
RNF10	0.330684	2.34569e-05	4.27993e-06
CUL5	0.333539	1.96425e-05	3.49386e-06
PHF1	0.342156	1.1337e-05	1.8703e-06
HERPUD2	0.334178	1.88476e-05	3.3377e-06
CDKAL1	0.360431	3.28621e-06	4.66517e-07
LYPLA1	0.346241	8.6559e-06	1.38166e-06
DNAJC25	0.354648	4.93414e-06	7.3082e-07
GBF1	0.320011	4.52339e-05	8.97695e-06
EIF5B	0.3449	9.46433e-06	1.52674e-06
HIST1H4K	0.340156	1.27796e-05	2.16591e-06
ARL5A	0.337597	1.51162e-05	2.60927e-06
LINC01420	0.335983	1.67258e-05	2.93201e-06
CCNK	0.341769	1.16073e-05	1.92438e-06
GTF3C4	0.353789	5.21907e-06	7.80612e-07
MED27	0.342594	1.10273e-05	1.81095e-06
HMGXB3	0.329128	2.58761e-05	4.77633e-06
DMTF1	0.356732	4.25625e-06	6.2232e-07
DIABLO	0.341442	1.18094e-05	1.9711e-06
PNO1	0.338313	1.44254e-05	2.47713e-06
IKZF5	0.336836	1.58589e-05	2.757e-06
INTS6	0.349095	7.14155e-06	1.11529e-06
VDAC2	0.328379	2.70769e-05	5.03432e-06
DNM1L	0.343755	1.02114e-05	1.66211e-06
CCDC127	0.354251	5.05397e-06	7.53454e-07
CSTF3	0.341981	1.14581e-05	1.89452e-06
NSFP1	0.369843	1.7121e-06	2.20453e-07
HIST2H2BE	0.312832	6.94197e-05	1.45462e-05
CRYBB2P1	0.333427	1.97617e-05	3.52197e-06
HUS1	0.333328	1.98551e-05	3.5469e-06
SETD7	0.335815	1.69082e-05	2.96765e-06
RPS23	0.346485	8.51658e-06	1.35671e-06
MTFP1	0.328346	2.71225e-05	5.04583e-06
LAMP2	0.337727	1.49836e-05	2.58471e-06
HNRNPH2	0.369063	1.80935e-06	2.34796e-07
RPL3	0.345709	8.96129e-06	1.43758e-06
MRPL14	0.334726	1.82014e-05	3.20937e-06
CCT6P1	0.332373	2.10799e-05	3.7967e-06
RPL23A	0.339556	1.32727e-05	2.26285e-06
OXA1L	0.328518	2.68461e-05	4.9854e-06
LINC00641	0.341726	1.16229e-05	1.93041e-06
RPS28	0.347157	8.12766e-06	1.29021e-06
TBL1XR1	0.359386	3.52205e-06	5.06301e-07
INPP5K	0.333494	1.96806e-05	3.50504e-06
MSANTD3	0.334677	1.82442e-05	3.22065e-06
CDK2	0.359287	3.54378e-06	5.10219e-07
RPL5	0.348024	7.65908e-06	1.20897e-06
ARFGEF1	0.358986	3.62221e-06	5.22322e-07
PARP16	0.335815	1.69082e-05	2.96778e-06
CCDC117	0.370919	1.58693e-06	2.02028e-07
PSMA4	0.356716	4.25821e-06	6.23084e-07
PPFIA1	0.322543	3.87069e-05	7.54949e-06
ACO1	0.342198	1.13149e-05	1.86451e-06
IGF2R	0.323916	3.55712e-05	6.86831e-06
ARF4	0.333327	1.98551e-05	3.54722e-06
APOL1	0.350671	6.45018e-06	9.90003e-07
CDKN2AIP	0.341647	1.1662e-05	1.94169e-06
BAP1	0.343202	1.05865e-05	1.73146e-06
PPARD	0.332668	2.07195e-05	3.71787e-06
RBSN	0.327728	2.82057e-05	5.26944e-06
EIF3L	0.339223	1.35812e-05	2.31849e-06
PAWR	0.345245	9.25052e-06	1.48811e-06
LRRC40	0.340946	1.21613e-05	2.04414e-06
RPUSD4	0.342106	1.1369e-05	1.87724e-06
LRRC59	0.337423	1.52975e-05	2.64229e-06
PEA15	0.323517	3.64587e-05	7.06008e-06
ALCAM	0.336912	1.57922e-05	2.74187e-06
RBM38	0.342393	1.11611e-05	1.83791e-06
NCOR1	0.329261	2.57024e-05	4.73201e-06
TXN	0.336634	1.6061e-05	2.79751e-06
CALCOCO1	0.343567	1.03328e-05	1.68534e-06
PRPF39	0.321448	4.13329e-05	8.13803e-06
NPRL2	0.3256	3.21967e-05	6.11229e-06
HK1	0.325255	3.29188e-05	6.26043e-06
C11orf58	0.341943	1.14828e-05	1.89989e-06
NRBP1	0.33834	1.44067e-05	2.47229e-06
IQSEC1	0.328859	2.62549e-05	4.86763e-06
STAG2	0.350287	6.61207e-06	1.01929e-06
PPFIBP2	0.32473	3.39829e-05	6.49224e-06
KTN1	0.35354	5.30551e-06	7.95672e-07
KDM7A	0.333419	1.97617e-05	3.52391e-06
C11orf1	0.341723	1.16229e-05	1.93087e-06
POLR1D	0.342655	1.09854e-05	1.80284e-06
PAPOLA	0.3371	1.56094e-05	2.70489e-06
ARHGEF6	0.323618	3.62251e-05	7.01078e-06
C5orf24	0.363753	2.62637e-06	3.59037e-07
CD274	0.336537	1.61531e-05	2.81716e-06
DVL3	0.324417	3.45794e-05	6.63426e-06
PDHX	0.340157	1.27796e-05	2.16565e-06
PSMD2	0.325756	3.19046e-05	6.04614e-06
SART3	0.339618	1.32216e-05	2.25266e-06
P4HA1	0.343674	1.02584e-05	1.67205e-06
KDM6A	0.321707	4.06761e-05	7.99508e-06
RAP2B	0.326417	3.06146e-05	5.77428e-06
LRP10	0.328127	2.74769e-05	5.12406e-06
FRG1	0.343537	1.03488e-05	1.68911e-06
BET1L	0.337794	1.49217e-05	2.57236e-06
PSMB1	0.339654	1.31953e-05	2.2467e-06
ZFAND3	0.319237	4.73582e-05	9.4621e-06
ZBTB5	0.318179	5.06257e-05	1.01659e-05
DOCK2	0.328575	2.67561e-05	4.9657e-06
FBXO28	0.350686	6.44794e-06	9.88939e-07
FAU	0.346153	8.69957e-06	1.39072e-06
YEATS2	0.315858	5.81251e-05	1.18864e-05
DDX19B	0.321549	4.10734e-05	8.08235e-06
PNISR	0.339819	1.30459e-05	2.2198e-06
HEXB	0.32079	4.31382e-05	8.51278e-06
RPL13A	0.343892	1.01223e-05	1.64535e-06
NDUFAF4	0.344292	9.84707e-06	1.5973e-06
LUC7L3	0.360628	3.24865e-06	4.59368e-07
PROSER1	0.322964	3.76762e-05	7.33378e-06
QRICH1	0.327595	2.84346e-05	5.31857e-06
ANXA2	0.333165	2.00479e-05	3.58839e-06
POM121	0.324118	3.51378e-05	6.77284e-06
R3HDM1	0.332449	2.10146e-05	3.77614e-06
SF3B6	0.331319	2.25499e-05	4.09173e-06
HIST1H4J	0.332078	2.14841e-05	3.8773e-06
ZNF770	0.338046	1.46798e-05	2.52574e-06
KLF5	0.336892	1.58047e-05	2.74581e-06
DPH3	0.327851	2.798e-05	5.22415e-06
RPS4X	0.335548	1.72032e-05	3.02533e-06
SLC25A36	0.331007	2.29825e-05	4.18308e-06
NCOA7	0.326824	2.98555e-05	5.6127e-06
HIVEP1	0.333975	1.90883e-05	3.38674e-06
CCT6A	0.344926	9.45312e-06	1.52388e-06
IMPA1	0.337846	1.4875e-05	2.56265e-06
MSMO1	0.347076	8.15994e-06	1.29807e-06
CSTF2T	0.324196	3.49913e-05	6.73677e-06
C2orf88	0.329258	2.57024e-05	4.73277e-06
CD47	0.33182	2.18442e-05	3.94901e-06
NRAS	0.33412	1.89142e-05	3.35161e-06
PRKCI	0.348472	7.44887e-06	1.16892e-06
MSH6	0.330796	2.33011e-05	4.24627e-06
HMGA1	0.326771	2.99214e-05	5.63349e-06
FBXO21	0.329221	2.57548e-05	4.7453e-06
ZMYM5	0.343097	1.06617e-05	1.74494e-06
DBF4	0.337277	1.54301e-05	2.67035e-06
TARS	0.34863	7.36999e-06	1.15509e-06
MRPS27	0.326563	3.03407e-05	5.71582e-06
PLEKHO2	0.326781	2.99196e-05	5.62979e-06
PCNX	0.347103	8.14879e-06	1.29538e-06
CNOT7	0.329707	2.50093e-05	4.58555e-06
GNB5	0.331364	2.25058e-05	4.07869e-06
MAP3K1	0.327075	2.93994e-05	5.51547e-06
NIFK	0.334773	1.81529e-05	3.19844e-06
MTM1	0.3282	2.73771e-05	5.09804e-06
TCAF2	0.318468	4.97282e-05	9.96901e-06
KAT6A	0.332118	2.14384e-05	3.86607e-06
CAMSAP1	0.321605	4.09374e-05	8.05101e-06
HEIH	0.333707	1.94207e-05	3.45223e-06
RABGEF1	0.338058	1.46762e-05	2.52347e-06
PSME1	0.333957	1.9101e-05	3.39113e-06
ATXN7L3B	0.337318	1.54051e-05	2.66259e-06
ARFIP2	0.32461	3.42005e-05	6.54627e-06
CTNNAL1	0.313242	6.7808e-05	1.41548e-05
RPL36AL	0.340349	1.2617e-05	2.13554e-06
MFN1	0.328439	2.69794e-05	5.01318e-06
ADNP	0.319539	4.64633e-05	9.27016e-06
ARL6IP1	0.331427	2.2434e-05	4.06066e-06
RPS29	0.335168	1.76673e-05	3.10893e-06
ZNF207	0.315459	5.95073e-05	1.2209e-05
DCTN5	0.322417	3.89858e-05	7.61486e-06
PIM3	0.311309	7.58523e-05	1.60891e-05
PAK2	0.363276	2.70985e-06	3.72873e-07
FOXK1	0.320772	4.31665e-05	8.5232e-06
ENO1	0.314856	6.16465e-05	1.27118e-05
RPL37A	0.33634	1.63428e-05	2.85758e-06
PUM2	0.347841	7.74865e-06	1.22571e-06
SIAH1	0.320284	4.44247e-05	8.81138e-06
AHI1	0.324262	3.48927e-05	6.70608e-06
MSL1	0.348065	7.64063e-06	1.2052e-06
SAE1	0.323349	3.68178e-05	7.14197e-06
RTN3	0.323784	3.58552e-05	6.93118e-06
DNAJC3	0.316801	5.49431e-05	1.11562e-05
HIST1H2AE	0.298987	0.000150196	3.56397e-05
HIST1H3H	0.315478	5.94602e-05	1.21927e-05
FNDC3A	0.337004	1.57076e-05	2.72366e-06
WBP5	0.307134	9.61119e-05	2.11491e-05
KPNB1	0.342948	1.07652e-05	1.76429e-06
BTN2A1	0.324298	3.48242e-05	6.68903e-06
ICAM1	0.328979	2.61054e-05	4.82665e-06
P2RY10	0.338263	1.4469e-05	2.48622e-06
ABCB6	0.332314	2.11559e-05	3.81274e-06
HMG20A	0.351148	6.24855e-06	9.54863e-07
NOL8	0.318327	5.01465e-05	1.00641e-05
RALGPS1	0.320367	4.42256e-05	8.762e-06
PEX5	0.325141	3.31402e-05	6.30995e-06
PIP5K1B	0.320576	4.36968e-05	8.63768e-06
FAM222B	0.329484	2.53594e-05	4.65825e-06
SRP14	0.310723	7.84286e-05	1.67228e-05
RELL1	0.312748	6.96225e-05	1.4627e-05
SNHG15	0.319534	4.64633e-05	9.2729e-06
FAM32A	0.319589	4.63541e-05	9.23841e-06
SBDS	0.334494	1.84612e-05	3.26308e-06
RC3H1	0.322318	3.91862e-05	7.66714e-06
NCOA2	0.327245	2.90876e-05	5.45046e-06
ZEB1	0.307988	9.18034e-05	2.00059e-05
BCL3	0.330689	2.34569e-05	4.27826e-06
AAED1	0.342979	1.07475e-05	1.7602e-06
ZNF654	0.348217	7.55938e-06	1.19154e-06
RAP2A	0.345383	9.16844e-06	1.47286e-06
AMD1	0.328889	2.622e-05	4.8574e-06
PTTG1IP	0.317158	5.38485e-05	1.08914e-05
IDS	0.329333	2.55978e-05	4.70777e-06
MRPL49	0.336442	1.62433e-05	2.83653e-06
MYL12B	0.324106	3.51483e-05	6.7788e-06
CAPZA1	0.351324	6.17735e-06	9.42177e-07
GZF1	0.317432	5.29804e-05	1.06921e-05
CDK4	0.311473	7.51958e-05	1.59157e-05
LARP4	0.340979	1.21611e-05	2.03931e-06
ATG13	0.310532	7.92517e-05	1.69337e-05
MAP2K5	0.313258	6.77723e-05	1.41398e-05
RCHY1	0.334484	1.84626e-05	3.2654e-06
BAG3	0.317349	5.32489e-05	1.07522e-05
CCNY	0.325739	3.19048e-05	6.05331e-06
EIF3D	0.32682	2.98555e-05	5.6144e-06
CDC34	0.31774	5.2034e-05	1.0472e-05
PPA2	0.333348	1.98502e-05	3.5419e-06
RMND1	0.344878	9.47367e-06	1.52931e-06
ICE2	0.350532	6.50443e-06	1.00051e-06
AMBRA1	0.312048	7.26218e-05	1.53222e-05
ING1	0.324392	3.46198e-05	6.64589e-06
MRPL45	0.317641	5.23255e-05	1.05424e-05
DAG1	0.326054	3.1344e-05	5.92237e-06
SH3BP5	0.292008	0.000219198	5.50509e-05
PITPNA	0.315804	5.8302e-05	1.19291e-05
DSTN	0.325874	3.16807e-05	5.99662e-06
BAZ1B	0.322178	3.95193e-05	7.74116e-06
FMNL1	0.323217	3.707e-05	7.20746e-06
FBL	0.329547	2.52613e-05	4.6374e-06
RAB13	0.313552	6.65703e-05	1.38666e-05
EDF1	0.327013	2.9496e-05	5.53948e-06
ZHX2	0.305293	0.00010663	2.38289e-05
ZC3HAV1	0.310099	8.13724e-05	1.74233e-05
PER2	0.331072	2.28954e-05	4.16407e-06
DNAJB14	0.319929	4.54105e-05	9.02723e-06
KCTD10	0.31974	4.59479e-05	9.14435e-06
PIK3R4	0.33661	1.60779e-05	2.80226e-06
ATP2A2	0.31289	6.92288e-05	1.44901e-05
ZCCHC6	0.33107	2.28954e-05	4.16467e-06
MSANTD4	0.352693	5.63331e-06	8.48872e-07
MT2A	0.313098	6.83897e-05	1.42915e-05
ARMC8	0.31871	4.8974e-05	9.80686e-06
RPL18	0.334718	1.82014e-05	3.21105e-06
RNF216P1	0.323287	3.69331e-05	7.17259e-06
ZSWIM6	0.341822	1.157e-05	1.91691e-06
KLC1	0.329183	2.58076e-05	4.75791e-06
SCFD1	0.319976	4.52919e-05	8.99859e-06
ARMCX3	0.340036	1.2858e-05	2.18495e-06
GMEB2	0.314997	6.11729e-05	1.25918e-05
SNHG12	0.309432	8.44813e-05	1.82024e-05
CWF19L2	0.32739	2.88106e-05	5.39534e-06
MIAT	0.327519	2.85687e-05	5.34685e-06
AKAP8L	0.323789	3.58552e-05	6.9285e-06
PTMA	0.325312	3.28079e-05	6.23566e-06
LATS1	0.328137	2.74742e-05	5.12049e-06
EIF2S1	0.34135	1.18813e-05	1.98442e-06
RHOG	0.315068	6.09192e-05	1.25328e-05
KAT6B	0.303805	0.000115315	2.62262e-05
FCHO2	0.330982	2.30094e-05	4.19055e-06
MTUS1	0.338957	1.38289e-05	2.36385e-06
GRK5	0.320982	4.25987e-05	8.40155e-06
DDX31	0.306598	9.90127e-05	2.18982e-05
ALG9	0.318409	4.98991e-05	1.00088e-05
HTATIP2	0.31943	4.67692e-05	9.33919e-06
NAE1	0.324527	3.43371e-05	6.58393e-06
BHLHE40	0.314046	6.47402e-05	1.3418e-05
OSBPL8	0.311523	7.49885e-05	1.58634e-05
UBE2R2	0.325746	3.19048e-05	6.05043e-06
RGP1	0.305723	0.00010395	2.31762e-05
CRYZL1	0.320533	4.37764e-05	8.66322e-06
C8orf76	0.328894	2.622e-05	4.85543e-06
C2orf47	0.321239	4.18802e-05	8.25517e-06
NUPL1	0.337227	1.54767e-05	2.68016e-06
CMC2	0.325878	3.16807e-05	5.9952e-06
FAM219A	0.312609	7.0195e-05	1.4763e-05
PRCP	0.314043	6.47402e-05	1.34202e-05
ATXN7L3	0.304421	0.000111716	2.52076e-05
EXOSC7	0.313603	6.64506e-05	1.38196e-05
IRF4	0.321712	4.06761e-05	7.99233e-06
DDX50	0.318631	4.92094e-05	9.85949e-06
EIF4G1	0.311765	7.38765e-05	1.56117e-05
NOMO2	0.313575	6.65038e-05	1.38454e-05
COX7B	0.318903	4.8392e-05	9.67947e-06
RAB3D	0.31733	5.32846e-05	1.07654e-05
R3HDM4	0.312558	7.03576e-05	1.4813e-05
PHIP	0.308513	8.90305e-05	1.93319e-05
SCAMP2	0.313763	6.58164e-05	1.36728e-05
MRPL10	0.317676	5.2231e-05	1.05175e-05
PPP6R1	0.322333	3.91667e-05	7.65895e-06
PSMD14	0.331137	2.2815e-05	4.14494e-06
MYC	0.312708	6.97714e-05	1.46661e-05
FAM179B	0.305967	0.00010258	2.28134e-05
DEDD2	0.336426	1.62518e-05	2.83984e-06
RPL17	0.324223	3.49452e-05	6.72399e-06
RBM12B	0.336234	1.64578e-05	2.87951e-06
ARRDC3	0.322008	3.99359e-05	7.8317e-06
BMF	0.328976	2.61054e-05	4.82766e-06
RBM26	0.312792	6.95302e-05	1.45843e-05
STRAP	0.315708	5.86487e-05	1.20066e-05
NADK2	0.316841	5.48271e-05	1.11261e-05
HUWE1	0.305944	0.000102627	2.28469e-05
USP47	0.34247	1.11059e-05	1.82758e-06
HIST2H4A	0.309932	8.21395e-05	1.76151e-05
PDE4D	0.308894	8.69743e-05	1.88563e-05
ANKLE2	0.308719	8.79306e-05	1.90734e-05
DUSP5	0.317062	5.41688e-05	1.09622e-05
FAM210A	0.301885	0.000128187	2.96555e-05
GIGYF2	0.334407	1.85528e-05	3.28343e-06
PKM	0.307124	9.61254e-05	2.11629e-05
RFWD2	0.327011	2.9496e-05	5.54019e-06
PLGRKT	0.311211	7.6144e-05	1.6193e-05
PSMA6	0.325464	3.24824e-05	6.17017e-06
SLC38A1	0.310553	7.91856e-05	1.69108e-05
NAF1	0.30673	9.82705e-05	2.17121e-05
RPS27	0.319986	4.52866e-05	8.99248e-06
PEX13	0.347135	8.1354e-06	1.29234e-06
GRAMD1C	0.320562	4.37137e-05	8.64591e-06
UHRF2	0.297669	0.000161525	3.87233e-05
ELMO2	0.305173	0.000107228	2.4015e-05
CYP51A1	0.316127	5.71768e-05	1.16733e-05
SETD9	0.312105	7.23861e-05	1.52643e-05
MPZL1	0.308927	8.68301e-05	1.88153e-05
GALNT2	0.307887	9.23108e-05	2.01372e-05
CGGBP1	0.332373	2.10799e-05	3.79668e-06
NAPA-AS1	0.30768	9.34731e-05	2.04116e-05
GATC	0.340637	1.2395e-05	2.09103e-06
ZBTB43	0.298535	0.000153681	3.6671e-05
NEU1	0.307453	9.45205e-05	2.07144e-05
KCNS3	0.310033	8.16849e-05	1.74993e-05
PGD	0.303553	0.000116963	2.66534e-05
C1orf43	0.317612	5.2397e-05	1.05626e-05
LPCAT3	0.309404	8.45966e-05	1.82367e-05
CCDC82	0.311245	7.60138e-05	1.61569e-05
SEC24D	0.313962	6.50569e-05	1.34932e-05
PSMC4	0.321991	3.99609e-05	7.84109e-06
HEY2	0.307511	9.43245e-05	2.06369e-05
SERPINB9	0.315609	5.90048e-05	1.20861e-05
ZNF581	0.312753	6.96225e-05	1.46228e-05
LMBR1	0.333045	2.01946e-05	3.61916e-06
PRPF38A	0.322092	3.97307e-05	7.78702e-06
ENTPD4	0.304837	0.000109194	2.45409e-05
FURIN	0.305456	0.000105599	2.35792e-05
EIF3I	0.309198	8.5525e-05	1.84847e-05
CCDC110	0.306931	9.71437e-05	2.14305e-05
NOL10	0.307353	9.50454e-05	2.08507e-05
ASNS	0.323217	3.707e-05	7.20748e-06
SERTAD2	0.309552	8.39549e-05	1.80608e-05
RPL32	0.318744	4.88868e-05	9.78392e-06
HNRNPUL1	0.320695	4.33683e-05	8.5679e-06
EP300	0.305222	0.000106947	2.39382e-05
LARP1	0.304756	0.000109627	2.46689e-05
ARFGEF2	0.295804	0.000179353	4.3519e-05
EIF3K	0.325092	3.32134e-05	6.33131e-06
RAB12	0.316607	5.56065e-05	1.13029e-05
ESRRA	0.306263	0.000100988	2.23802e-05
DENND6A	0.314869	6.16352e-05	1.27007e-05
DNAJC5	0.306201	0.000101241	2.24703e-05
GLRX3	0.32417	3.50322e-05	6.74856e-06
MAP1S	0.312824	6.94197e-05	1.45534e-05
CYTH2	0.30241	0.000124558	2.86766e-05
GGA2	0.304608	0.000110482	2.49045e-05
CREBZF	0.332394	2.10754e-05	3.79116e-06
FUBP3	0.312766	6.96146e-05	1.46098e-05
LINC00847	0.334652	1.82649e-05	3.22634e-06
NCKIPSD	0.300729	0.000136521	3.19195e-05
DNAJB2	0.313896	6.53052e-05	1.3552e-05
SNHG6	0.311301	7.58523e-05	1.60971e-05
P4HB	0.309588	8.37989e-05	1.80178e-05
HNRNPH3	0.313799	6.56941e-05	1.364e-05
PTPN11	0.322526	3.87179e-05	7.5582e-06
ZNF267	0.316866	5.47951e-05	1.11074e-05
NUDT15	0.324692	3.40481e-05	6.50947e-06
GPN1	0.307289	9.53686e-05	2.09376e-05
PTDSS1	0.308973	8.6645e-05	1.87584e-05
PSMA2	0.309381	8.46368e-05	1.82643e-05
NOMO1	0.306897	9.7308e-05	2.14776e-05
CSNK2B	0.30399	0.000114284	2.59149e-05
RSRC2	0.312893	6.92288e-05	1.44869e-05
POMP	0.314617	6.25436e-05	1.29159e-05
DCAF16	0.317296	5.33778e-05	1.07902e-05
DHX8	0.316885	5.4775e-05	1.10932e-05
RRN3	0.312867	6.92958e-05	1.45119e-05
MFAP3L	0.303059	0.000120255	2.75111e-05
C1GALT1C1	0.311073	7.68008e-05	1.63413e-05
SAP18	0.320287	4.44247e-05	8.80987e-06
DDX6	0.311831	7.36323e-05	1.55436e-05
HNRNPAB	0.302196	0.000125968	2.90718e-05
TOP1	0.323114	3.73129e-05	7.25887e-06
IKZF3	0.320464	4.3959e-05	8.70426e-06
MOB4	0.322539	3.87069e-05	7.55172e-06
RBM22	0.319586	4.63541e-05	9.24075e-06
KLHL5	0.302582	0.000123495	2.83629e-05
GEM	0.306705	9.8379e-05	2.17471e-05
NUP155	0.300937	0.000135113	3.14996e-05
NDST2	0.299268	0.000147917	3.50143e-05
ZNF791	0.30073	0.000136521	3.19166e-05
RPS24	0.31688	5.4775e-05	1.10972e-05
RBMX2	0.313484	6.68334e-05	1.39289e-05
ASAP1	0.304033	0.000114083	2.58438e-05
HNRNPA2B1	0.311	7.70888e-05	1.64199e-05
EIF3B	0.302556	0.000123647	2.84115e-05
C15orf39	0.3028	0.000122027	2.79711e-05
ARMT1	0.340798	1.22656e-05	2.06645e-06
YAF2	0.288822	0.000259527	6.68923e-05
PDHB	0.323484	3.65191e-05	7.07585e-06
COPS3	0.308356	8.98066e-05	1.95306e-05
CSGALNACT2	0.32458	3.42532e-05	6.56018e-06
ELP5	0.319703	4.6037e-05	9.16723e-06
C21orf91	0.324229	3.49452e-05	6.72135e-06
ELK3	0.303115	0.000119885	2.74131e-05
SERTAD3	0.317956	5.13377e-05	1.03204e-05
PSMC1	0.311793	7.37794e-05	1.55829e-05
PSMC3	0.309967	8.19927e-05	1.75744e-05
PDCD6IP	0.333248	1.99415e-05	3.56712e-06
IPO5	0.304752	0.000109627	2.4675e-05
RBM33	0.307037	9.65757e-05	2.12836e-05
HNRNPA3	0.308247	9.04032e-05	1.96705e-05
KRR1	0.313041	6.86094e-05	1.43451e-05
DDX18	0.318944	4.82828e-05	9.65224e-06
MAP2K4	0.306245	0.000101054	2.24063e-05
EIF2AK4	0.30711	9.61641e-05	2.11821e-05
EMC2	0.328852	2.62549e-05	4.86975e-06
FAR1	0.303491	0.000117371	2.67593e-05
NSD1	0.307509	9.43245e-05	2.06397e-05
OTUD5	0.302999	0.000120656	2.76164e-05
HNRNPU	0.30116	0.000133274	3.10561e-05
LIG4	0.330652	2.34955e-05	4.28959e-06
ATG4A	0.297177	0.000166069	3.99372e-05
NCBP2	0.335555	1.72032e-05	3.02365e-06
MGRN1	0.301528	0.000130626	3.03367e-05
SF3A2	0.301597	0.00013018	3.0204e-05
HERC4	0.333875	1.9201e-05	3.41103e-06
TLK2	0.304652	0.000110225	2.48342e-05
SEC63	0.302497	0.000123994	2.85191e-05
TKT	0.292662	0.000212013	5.28786e-05
NAA25	0.31445	6.31786e-05	1.30612e-05
SBDSP1	0.311372	7.56179e-05	1.6022e-05
ANKRD40	0.296447	0.000173084	4.18043e-05
PRKD3	0.301803	0.000128797	2.98111e-05
TIFA	0.304929	0.000108654	2.43953e-05
PDCD2	0.301356	0.000131811	3.06708e-05
MRGBP	0.306168	0.000101404	2.25178e-05
EIF1	0.321786	4.0502e-05	7.95178e-06
ZNF639	0.302595	0.000123454	2.83397e-05
STK17A	0.306338	0.000100544	2.22706e-05
SNRPA1	0.301425	0.000131361	3.05368e-05
HSD17B12	0.313595	6.64506e-05	1.38268e-05
FRMD8	0.303603	0.0001167	2.65673e-05
ATP5SL	0.30359	0.000116741	2.65896e-05
ETHE1	0.304244	0.000112823	2.54953e-05
CLIC1	0.297306	0.000164862	3.96156e-05
PPID	0.311262	7.59669e-05	1.61384e-05
SDHD	0.324937	3.35522e-05	6.39966e-06
SARS	0.294134	0.000196492	4.82788e-05
PLEKHF2	0.309869	8.24373e-05	1.76882e-05
BRE	0.304076	0.000113829	2.57736e-05
BRPF3	0.298787	0.000151761	3.60939e-05
NAB1	0.304102	0.00011369	2.57294e-05
GTF2I	0.315233	6.02828e-05	1.23951e-05
FBXO38	0.298241	0.000156263	3.73571e-05
LINC01484	0.332024	2.15429e-05	3.89214e-06
TRPV3	0.293476	0.000203304	5.02858e-05
MRPS5	0.315862	5.81251e-05	1.18834e-05
HECTD1	0.290395	0.000238282	6.07766e-05
RPS2	0.308039	9.15406e-05	1.99384e-05
NDUFB6	0.311268	7.59669e-05	1.61322e-05
GVINP1	0.310457	7.9603e-05	1.70177e-05
ISCU	0.304224	0.000112915	2.55287e-05
BCL2L13	0.324071	3.52116e-05	6.79494e-06
RPL22	0.313641	6.63183e-05	1.37845e-05
MRPL3	0.314233	6.40656e-05	1.32517e-05
FAM221A	0.305268	0.000106728	2.38673e-05
ATP6V1H	0.315337	5.99556e-05	1.23091e-05
OAT	0.307268	9.54252e-05	2.0966e-05
MSN	0.29754	0.000162684	3.90376e-05
FIP1L1	0.304342	0.000112224	2.53349e-05
WDR82	0.28379	0.000342139	9.05584e-05
MTMR1	0.293572	0.000202292	4.99903e-05
PHF6	0.323745	3.593e-05	6.94965e-06
LRRFIP1	0.300187	0.000140551	3.30346e-05
FAM204A	0.316843	5.48271e-05	1.1125e-05
PDPK1	0.294877	0.000188532	4.61048e-05
RETSAT	0.299319	0.000147507	3.49007e-05
ARIH2OS	0.293951	0.000198402	4.88292e-05
SAT1	0.304958	0.000108506	2.43498e-05
UHRF1BP1L	0.304151	0.00011339	2.56487e-05
PPM1G	0.305662	0.000104304	2.32667e-05
SACM1L	0.32274	3.82392e-05	7.44764e-06
GMFB	0.307783	9.28922e-05	2.02744e-05
JRKL	0.312452	7.08151e-05	1.49172e-05
EXTL3	0.310839	7.78722e-05	1.65954e-05
DLST	0.291281	0.000227488	5.75655e-05
2017-09-07	0.330375	2.39169e-05	4.37456e-06
HIST2H3D	0.299993	0.000141886	3.34439e-05
NANS	0.300153	0.00014079	3.31066e-05
CLN5	0.294282	0.000195001	4.78395e-05
SLC2A1	0.290396	0.000238282	6.07708e-05
DHPS	0.308568	8.8755e-05	1.92622e-05
LYRM4	0.309779	8.28853e-05	1.77936e-05
ELL	0.311706	7.41247e-05	1.56724e-05
BEX4	0.292598	0.000212619	5.30894e-05
SGTA	0.302015	0.000127248	2.94097e-05
STOM	0.298969	0.000150238	3.56813e-05
PARP6	0.307285	9.53686e-05	2.09429e-05
RAB8A	0.29686	0.00016906	4.07378e-05
PSMD7	0.309664	8.34692e-05	1.79283e-05
INSIG2	0.325788	3.18531e-05	6.03282e-06
VEGFA	0.280994	0.000396164	0.000106896
MIS18BP1	0.298543	0.000153672	3.66517e-05
ARPC3	0.306765	9.80928e-05	2.16619e-05
ZNF805	0.302683	0.000122872	2.81816e-05
AAGAB	0.296794	0.000169683	4.0907e-05
RDH14	0.301775	0.000128898	2.98633e-05
DNAJB12	0.298671	0.000152654	3.63575e-05
HMGXB4	0.303861	0.000114953	2.61311e-05
BRPF1	0.300461	0.000138661	3.24665e-05
LRPPRC	0.310714	7.84304e-05	1.67319e-05
ATG7	0.303408	0.000117872	2.69029e-05
RPS27A	0.314157	6.43528e-05	1.33183e-05
SEC22C	0.297078	0.000166932	4.01876e-05
RP9	0.30237	0.000124817	2.87503e-05
ASPHD2	0.296267	0.000174889	4.22793e-05
HSP90AA1	0.291211	0.000228269	5.78141e-05
MAP3K11	0.307461	9.45205e-05	2.07038e-05
GNL2	0.292371	0.000215129	5.38365e-05
ITM2A	0.297637	0.000161775	3.88014e-05
MAP3K13	0.300761	0.000136376	3.18551e-05
PTP4A2	0.3043	0.000112472	2.54034e-05
PSMD13	0.303402	0.000117872	2.69132e-05
HADHA	0.298123	0.000157298	3.76345e-05
PSMB2	0.300398	0.000139085	3.25968e-05
COPS8	0.293985	0.000198077	4.87272e-05
NEDD4L	0.282182	0.000371911	9.96451e-05
PLOD1	0.289007	0.000257172	6.61413e-05
FAM208B	0.282107	0.000373089	0.000100086
CKLF	0.297064	0.000166994	4.02213e-05
LOC440434	0.297436	0.000163606	3.92954e-05
HIST1H2AD	0.303263	0.000118805	2.71528e-05
DRG1	0.314053	6.47402e-05	1.34111e-05
POFUT2	0.2836	0.000345604	9.15914e-05
HNRNPA1P10	0.308967	8.6645e-05	1.87655e-05
REEP5	0.30529	0.00010663	2.38335e-05
CTAGE5	0.322349	3.91478e-05	7.65088e-06
ACTR8	0.315501	5.94027e-05	1.21743e-05
APTX	0.306947	9.70914e-05	2.14081e-05
CIZ1	0.294478	0.000192906	4.72607e-05
GMNN	0.289438	0.000250849	6.44311e-05
C1orf50	0.298393	0.000154914	3.69997e-05
PTP4A1	0.297914	0.000159206	3.81317e-05
CRNDE	0.29148	0.00022533	5.68683e-05
DCAF10	0.326009	3.14219e-05	5.9406e-06
GHITM	0.316237	5.68183e-05	1.15874e-05
ERN1	0.292732	0.000211336	5.26507e-05
RPL28	0.305221	0.000106947	2.39401e-05
MED17	0.31533	5.99556e-05	1.23144e-05
SEC61A1	0.292895	0.000209699	5.21255e-05
HNRNPU-AS1	0.308999	8.65566e-05	1.8727e-05
ING3	0.307542	9.42199e-05	2.05958e-05
FLOT1	0.29413	0.000196492	4.82932e-05
ARHGEF7	0.28755	0.000278276	7.2254e-05
TCP11L1	0.294037	0.000197529	4.85702e-05
GYPC	0.304719	0.00010981	2.47284e-05
OSER1	0.299999	0.000141886	3.34309e-05
FRYL	0.292533	0.00021328	5.33021e-05
H2AFZ	0.305493	0.000105401	2.35232e-05
EXOC3	0.287222	0.000283117	7.37009e-05
ABCF3	0.303879	0.000114937	2.61016e-05
AIFM2	0.288987	0.000257272	6.62247e-05
MTHFD1L	0.300086	0.000141322	3.32476e-05
CIC	0.296711	0.00017047	4.11203e-05
GPN2	0.293651	0.000201581	4.97469e-05
GPATCH8	0.290679	0.000235097	5.97275e-05
PFDN5	0.309595	8.37989e-05	1.80092e-05
PSIP1	0.305065	0.000107921	2.41822e-05
API5	0.31755	5.25875e-05	1.06069e-05
SF3B1	0.293223	0.000206121	5.10809e-05
DAPK1	0.288625	0.000262297	6.76942e-05
MED4	0.309446	8.44523e-05	1.81867e-05
RDH11	0.300912	0.000135195	3.1549e-05
GNPDA2	0.32523	3.29562e-05	6.27122e-06
MOB3C	0.287401	0.00028039	7.29072e-05
AKAP2	0.294418	0.000193538	4.74372e-05
USP15	0.294762	0.00018971	4.64354e-05
RARA	0.289618	0.000248536	6.37258e-05
NUDCD2	0.300644	0.000137194	3.20922e-05
ASF1A	0.315238	6.02828e-05	1.23904e-05
KIAA0141	0.291551	0.000224613	5.66199e-05
PGM3	0.298547	0.000153672	3.66433e-05
HEXA	0.294133	0.000196492	4.82828e-05
BCL2L11	0.303867	0.000114953	2.61219e-05
RPL36A	0.299918	0.000142499	3.36042e-05
LINC01358	0.299236	0.000148141	3.50838e-05
KDELR1	0.293063	0.000207909	5.15878e-05
PI4K2A	0.297811	0.000160171	3.83808e-05
ABHD2	0.29265	0.000212024	5.29171e-05
B3GNT2	0.308502	8.90446e-05	1.9345e-05
CMSS1	0.301168	0.000133274	3.10399e-05
ARF6	0.298738	0.00015216	3.62058e-05
PIGA	0.300296	0.000139851	3.28076e-05
CWC27	0.302498	0.000123994	2.85168e-05
CPSF7	0.284146	0.000335517	8.86556e-05
MEF2D	0.288882	0.000258686	6.66466e-05
EIF4G3	0.287876	0.00027319	7.08417e-05
C9orf89	0.292659	0.000212013	5.28905e-05
ETFDH	0.296159	0.000175909	4.25652e-05
EHD4	0.298821	0.000151562	3.60155e-05
HLA-E	0.296333	0.000174248	4.21049e-05
MRPL39	0.316396	5.63102e-05	1.14649e-05
ATP5C1	0.296009	0.000177426	4.29663e-05
BRD8	0.302322	0.000125077	2.88382e-05
CHST2	0.289843	0.000245804	6.28602e-05
MAP7D3	0.290826	0.000233193	5.91918e-05
DYNLT1	0.302353	0.000124893	2.87817e-05
BCR	0.307464	9.45205e-05	2.06995e-05
PPP1R8	0.293007	0.000208432	5.17642e-05
EAPP	0.308375	8.97431e-05	1.95068e-05
RNF121	0.301562	0.000130411	3.02721e-05
ETV6	0.284585	0.000327668	8.63614e-05
CPNE1	0.300024	0.000141784	3.33789e-05
[truncated: 6,930 more rows]
