# Supplementary material for: The multiple myeloma risk allele at 5q15 lowers ELL2 expression and increases ribosomal gene expression
Source: Nat Commun. 2018 Apr 25;9:1649. doi: 10.1038/s41467-018-04082-2 (PMC5917026; doi:10.1038/s41467-018-04082-2)
Supplement: Supplementary file 5 — Supplementary Data 2 [file 41467_2018_4082_MOESM5_ESM.xlsx]

## Sheet: Sheet1
Supplementary Data 2
Pearson correlations between the ELL2 genotype and the expression of other genes
expressed in MMPCs (FPKM>5) in the Swedish-Norwegian RNA-sequencing data set.
For consistency with the plotting direction in Fig. 4b, the risk/low-expressing allele
was encoded as 0 and the protective/high-expressing allele was encoded as 1 in this
analysis. Hence, the genes at the top of the list correlate with protective allele, and
the genes at the bottom of the list with the risk allele.
GeneSymbol	r	Q	P
SNX27	0.319163	0.0261125	9.50962e-06
TMEM55A	0.314503	0.0261125	1.30146e-05
LIX1L	0.312999	0.0261125	1.43859e-05
CNDP2	0.31277	0.0261125	1.4606e-05
SLC39A1	0.295514	0.0548769	4.43127e-05
YEATS2	0.294405	0.0548769	4.74743e-05
MAF	0.293858	0.0548769	4.91124e-05
EPB41L1	0.291513	0.0563666	5.67513e-05
NBPF10	0.286025	0.0660081	7.92115e-05
CCR1	0.285607	0.0660081	8.12271e-05
INAFM2	0.282504	0.0675128	9.77594e-05
S100A11	0.282431	0.0675128	9.8184e-05
CCR2	0.279307	0.0753739	0.000118048
ARPC5	0.275641	0.0870865	0.000146135
SNX6	0.27103	0.100085	0.00019034
NBPF14	0.266359	0.122955	0.000247588
CSTB	0.261734	0.135352	0.00031971
GPNMB	0.261247	0.135352	0.00032835
NOTCH2	0.260982	0.135352	0.000333147
PI4K2B	0.260502	0.135352	0.000341982
PEX11B	0.260168	0.135352	0.00034826
APOL1	0.255736	0.164768	0.000442379
CARD8-AS1	0.25185	0.167498	0.000543751
CREG1	0.250657	0.167498	0.000578912
CTSB	0.250475	0.167498	0.000584475
CPNE3	0.250068	0.167498	0.000597073
ARL6IP5	0.249971	0.167498	0.000600102
RTCB	0.249609	0.167498	0.000611564
DEPTOR	0.24935	0.167498	0.000619874
UHMK1	0.249304	0.167498	0.000621375
VCAN	0.249023	0.167498	0.000630542
ATP13A2	0.248624	0.167498	0.000643763
SCD	0.248267	0.167498	0.000655828
DPYD	0.247226	0.171722	0.00069217
OPN3	0.246452	0.171722	0.000720391
NOTCH2NL	0.244582	0.177207	0.000792963
ITGB7	0.242379	0.19215	0.000887145
ENO1	0.242033	0.19215	0.000902817
STOM	0.240202	0.205843	0.000990185
NECAP2	0.239007	0.21291	0.00105131
TWSG1	0.238168	0.21291	0.00109625
GNPDA1	0.238072	0.21291	0.00110149
TYMP	0.237747	0.21291	0.00111945
IFI16	0.236428	0.215832	0.00119515
APOBEC3F	0.235318	0.215832	0.00126246
PIP4K2A	0.234257	0.215832	0.00133002
APBB1IP	0.234253	0.215832	0.00133027
ABLIM1	0.234145	0.215832	0.00133732
LILRB4	0.233424	0.215832	0.00138538
ASPH	0.233262	0.215832	0.00139639
SQLE	0.233241	0.215832	0.0013978
SPP1	0.23243	0.215832	0.00145419
LINC00847	0.231714	0.215832	0.00150561
ST13	0.231167	0.215832	0.0015461
SDCBP	0.231053	0.215832	0.00155461
CD59	0.231001	0.215832	0.00155856
RNF20	0.230943	0.215832	0.00156295
PARVB	0.230781	0.215832	0.00157523
RAC2	0.230651	0.215832	0.00158514
WIPF1	0.230635	0.215832	0.00158639
ZNRF2	0.230141	0.215832	0.00162462
C15orf48	0.22962	0.215832	0.0016659
ZNF143	0.229501	0.215832	0.00167543
LY9	0.229042	0.215832	0.00171279
SNN	0.228322	0.215832	0.00177287
TOX4	0.228048	0.215832	0.00179623
RSAD2	0.227631	0.215832	0.00183235
POR	0.227555	0.215832	0.00183902
FCGR2A	0.227555	0.215832	0.001839
ARHGAP18	0.227081	0.215832	0.00188096
FAM69A	0.226905	0.215832	0.00189676
SLC44A1	0.226866	0.215832	0.0019003
FAM26F	0.226735	0.215832	0.00191218
TPP1	0.226522	0.215832	0.0019316
IGFBP3	0.225786	0.21804	0.00200014
DNAJC16	0.224948	0.220984	0.00208091
ACO1	0.224741	0.220984	0.00210132
GLUD1	0.223757	0.228115	0.00220078
STAU2	0.223166	0.228115	0.0022625
DENND1B	0.223084	0.228115	0.0022712
HPCAL1	0.221725	0.23473	0.0024198
TMEM64	0.22118	0.23473	0.0024818
ATP6V1A	0.221164	0.23473	0.00248366
NPC1	0.220967	0.23473	0.00250649
UBE2W	0.220825	0.23473	0.00252303
ABHD12	0.220692	0.23473	0.00253861
ANG	0.22041	0.23473	0.002572
ATP6V1B2	0.220013	0.23473	0.00261952
ADAR	0.219995	0.23473	0.00262169
NBPF20	0.219961	0.23473	0.00262591
WASF2	0.21906	0.238081	0.00273706
CTSL	0.218924	0.238081	0.00275421
FAM63A	0.218489	0.238081	0.00280982
ST8SIA4	0.218152	0.238081	0.00285349
CORO1C	0.217904	0.238081	0.00288607
CCND2	0.217842	0.238081	0.00289427
FADS2	0.217601	0.238081	0.00292639
NCKAP1L	0.217547	0.238081	0.0029336
SMS	0.217376	0.238081	0.00295662
FAM210A	0.216789	0.238081	0.00303677
PLIN2	0.216696	0.238081	0.00304958
SLC25A20	0.216681	0.238081	0.00305173
G3BP1	0.21592	0.242114	0.00315909
CDK2	0.215851	0.242114	0.00316896
ZNF217	0.215445	0.242868	0.00322775
VPS72	0.215408	0.242868	0.00323317
THBS1	0.214884	0.244783	0.00331057
GTF2A1	0.214685	0.244783	0.00334055
SCARB1	0.214633	0.244783	0.0033483
MANBA	0.214483	0.244783	0.00337107
CERS2	0.214123	0.244783	0.0034261
POGK	0.213921	0.244783	0.00345741
CXCL3	0.213701	0.244783	0.00349169
RNASE4	0.213568	0.244783	0.00351268
DPY19L1	0.213551	0.244783	0.00351536
IDH1	0.213393	0.244783	0.00354027
ZHX1	0.21327	0.244783	0.00355989
ALDOC	0.212582	0.24586	0.00367118
MAN1A1	0.212551	0.24586	0.00367638
C9orf69	0.212333	0.24586	0.0037123
CHST15	0.212246	0.24586	0.00372666
TGFBI	0.212163	0.24586	0.00374056
OSTF1	0.211359	0.252967	0.00387699
AIM2	0.211099	0.253063	0.00392199
SNX2	0.21093	0.253063	0.00395153
KIAA0391	0.210789	0.253063	0.00397623
TRIM21	0.210702	0.253063	0.00399171
WBP1L	0.21047	0.253132	0.00403279
SLC16A3	0.210377	0.253132	0.00404943
PEX19	0.209889	0.255962	0.00413778
FCGR3A	0.209698	0.255962	0.00417289
FKBP15	0.20965	0.255962	0.00418167
TBC1D14	0.209429	0.255962	0.00422265
PYCR2	0.209305	0.255962	0.00424573
ZFC3H1	0.209107	0.255962	0.004283
RABGAP1L	0.209042	0.255962	0.00429514
TUBB	0.208243	0.256854	0.00444864
LGMN	0.208102	0.256854	0.00447611
HSDL2	0.208062	0.256854	0.00448395
ITGB1	0.207494	0.256854	0.0045968
TMOD3	0.207468	0.256854	0.00460209
CBX1	0.207407	0.256854	0.00461435
SRGN	0.20718	0.256854	0.00466025
PIK3CB	0.207158	0.256854	0.00466484
MCMBP	0.206948	0.256854	0.00470762
XRCC6	0.20685	0.256854	0.00472789
GM2A	0.206743	0.256854	0.00475006
ATP13A3	0.206675	0.256854	0.00476394
PACSIN2	0.206516	0.256854	0.00479708
CXCL5	0.206453	0.256854	0.00481028
CXCL8	0.206342	0.256854	0.00483356
RUFY1	0.206247	0.256854	0.00485356
ERLIN1	0.206166	0.256854	0.00487072
RAB5B	0.20583	0.256854	0.00494227
MMP19	0.205336	0.257408	0.00504918
GSTO1	0.205327	0.257408	0.00505106
ZNF397	0.205286	0.257408	0.00506011
PTPRJ	0.205249	0.257408	0.0050681
ZNF106	0.204948	0.259306	0.00513449
ANO6	0.204765	0.259897	0.00517526
SAMHD1	0.204405	0.261194	0.00525625
TMEM176B	0.204391	0.261194	0.00525952
MOB1B	0.204048	0.261455	0.00533778
IL6R	0.203696	0.261455	0.00541914
TPST2	0.203613	0.261455	0.00543843
SND1	0.203607	0.261455	0.00543982
ETNK1	0.203605	0.261455	0.00544027
CHSY1	0.20314	0.264855	0.00555002
TRIM56	0.203055	0.264855	0.00557027
PLCL2	0.202817	0.265047	0.00562722
ZNF267	0.20279	0.265047	0.00563362
SNX12	0.201684	0.274968	0.00590601
CLIC2	0.20134	0.276142	0.00599302
VDAC3	0.200773	0.281221	0.00613922
GART	0.200306	0.281221	0.00626178
GYS1	0.200248	0.281221	0.00627699
IL2RG	0.19999	0.281221	0.00634593
SLC25A24	0.199732	0.281221	0.00641549
KIAA0930	0.199638	0.281221	0.00644082
PRKAR1A	0.199635	0.281221	0.00644187
SOCS4	0.199614	0.281221	0.00644737
ANKRD39	0.199576	0.281221	0.00645791
TGFBR1	0.199474	0.281221	0.0064855
TNFSF10	0.199457	0.281221	0.00649029
PYGO2	0.199178	0.281221	0.00656687
TMEM176A	0.199084	0.281221	0.00659295
SLC25A40	0.198731	0.281221	0.00669154
H2AFJ	0.19863	0.281221	0.00671989
HVCN1	0.198439	0.281221	0.00677404
PSMA6	0.198424	0.281221	0.00677842
FBXO34	0.1984	0.281221	0.00678532
TDP1	0.198246	0.281221	0.00682915
M6PR	0.198224	0.281221	0.00683541
ELP4	0.198187	0.281221	0.00684599
PYGB	0.198032	0.281221	0.00689067
INSIG1	0.198019	0.281221	0.00689429
RNF145	0.197824	0.281221	0.00695081
CD274	0.197818	0.281221	0.00695266
KANK1	0.197601	0.282509	0.00701611
PMVK	0.197356	0.283921	0.00708814
ASH1L	0.197118	0.283921	0.00715901
QDPR	0.196866	0.283921	0.00723445
MIR1254-1	0.196813	0.283921	0.00725042
PRKACA	0.196752	0.283921	0.00726898
CBL	0.196643	0.283921	0.00730207
N4BP1	0.196632	0.283921	0.00730527
IL18BP	0.196384	0.28562	0.00738095
SNORA40	0.195429	0.289228	0.0076792
MIR6516	0.195354	0.289228	0.00770289
KCNN3	0.195296	0.289228	0.00772137
ATP6V1D	0.19514	0.289228	0.00777135
CD86	0.194968	0.289228	0.00782673
TRMT1L	0.194853	0.289228	0.00786426
PA2G4	0.194782	0.289228	0.00788705
VPS41	0.194659	0.289228	0.00792715
CAMSAP2	0.194242	0.29305	0.00806469
ARHGEF2	0.193663	0.297683	0.00825879
TRAFD1	0.193551	0.297858	0.00829698
C14orf1	0.193037	0.302977	0.00847346
RDH11	0.192867	0.303868	0.00853238
UGDH	0.192479	0.304275	0.00866874
HDGF	0.192474	0.304275	0.0086705
STXBP3	0.192388	0.304275	0.00870105
SUMO2	0.192352	0.304275	0.00871399
RNF34	0.191792	0.306159	0.0089151
STK3	0.191756	0.306159	0.00892789
PRUNE	0.191742	0.306159	0.0089331
C14orf119	0.191725	0.306159	0.0089392
CDC73	0.191506	0.307716	0.00901909
AIDA	0.191084	0.310663	0.00917497
STAT4	0.190673	0.31108	0.00932924
TPR	0.190657	0.31108	0.00933503
OSGIN2	0.190568	0.31108	0.00936876
USP25	0.190454	0.31108	0.00941204
UBQLN4	0.190228	0.31108	0.00949869
NIT1	0.190206	0.31108	0.00950713
MSMO1	0.190113	0.31108	0.0095427
IPO8	0.189914	0.31108	0.00961969
IVNS1ABP	0.189885	0.31108	0.00963077
CCDC86	0.189709	0.31108	0.0096996
TRIP10	0.189623	0.31108	0.00973305
MTHFD1	0.189509	0.31108	0.00977803
APOBEC3C	0.189506	0.31108	0.00977909
PHF6	0.189496	0.31108	0.00978306
CD68	0.189342	0.31108	0.00984403
DDX58	0.189319	0.31108	0.00985293
TMBIM6	0.189219	0.31108	0.00989283
SUPT16H	0.189155	0.31108	0.00991809
SOAT1	0.188638	0.314777	0.0101262
TRIM47	0.188502	0.314777	0.0101813
PLSCR1	0.188259	0.314777	0.0102809
GNS	0.188043	0.314777	0.0103702
UBR5	0.187813	0.314777	0.0104659
KLHL6	0.187533	0.314777	0.0105834
TPI1	0.187479	0.314777	0.0106066
GPRIN3	0.187341	0.314777	0.0106649
TUBA1C	0.187317	0.314777	0.010675
TRRAP	0.187267	0.314777	0.0106965
PARP1	0.186986	0.314777	0.0108169
FDPS	0.186847	0.314777	0.0108768
EXOSC3	0.18644	0.314777	0.011054
FAM20B	0.186437	0.314777	0.0110551
ZNF227	0.18637	0.314777	0.0110848
IL10RB	0.186306	0.314777	0.0111129
CYBB	0.186057	0.314777	0.0112232
NMRK1	0.186049	0.314777	0.0112264
PLA2G15	0.186041	0.314777	0.0112302
CMTM7	0.186018	0.314777	0.0112406
KIF2A	0.185999	0.314777	0.011249
MOB3C	0.185996	0.314777	0.0112501
FKBP5	0.185958	0.314777	0.0112671
MBNL1	0.185811	0.314777	0.011333
SLC2A3	0.185802	0.314777	0.011337
OSBPL11	0.185742	0.314777	0.0113639
NUP50-AS1	0.185706	0.314777	0.0113801
FAM174B	0.185609	0.314777	0.0114239
WSB2	0.185486	0.314777	0.0114796
GPX1	0.185427	0.314777	0.011506
SNORA8	0.185423	0.314777	0.0115082
FCER1G	0.185318	0.314777	0.0115556
WNT5B	0.185313	0.314777	0.011558
COA6	0.185229	0.314777	0.0115966
ZNF189	0.185117	0.314777	0.0116476
IFIT5	0.184998	0.314777	0.0117023
TRIM38	0.184933	0.314777	0.0117326
NCOA4	0.184924	0.314777	0.0117369
SLC15A4	0.184918	0.314777	0.0117394
F13A1	0.184774	0.314777	0.0118065
IPMK	0.184769	0.314777	0.0118088
ARNT	0.184721	0.314777	0.0118309
RAB31	0.184667	0.314777	0.011856
IQGAP2	0.184623	0.314777	0.0118765
MB21D1	0.184614	0.314777	0.011881
SDHC	0.184483	0.314777	0.011942
HABP4	0.184426	0.314777	0.0119688
HPS5	0.184339	0.314777	0.0120099
CD14	0.184149	0.314777	0.0120998
STAT1	0.184125	0.314777	0.0121112
SHMT1	0.184105	0.314777	0.0121207
STIP1	0.184001	0.314777	0.0121702
NT5C3A	0.183959	0.314777	0.0121905
VDAC2	0.183924	0.314777	0.0122071
TPM3	0.183718	0.315195	0.012306
ZFYVE16	0.183348	0.31638	0.0124854
TUBA1B	0.183331	0.31638	0.0124938
RABGAP1	0.183134	0.317289	0.0125903
EPB41L2	0.183047	0.317289	0.0126334
OAS2	0.183041	0.317289	0.0126362
SPECC1	0.1828	0.317752	0.0127556
CACYBP	0.182789	0.317752	0.0127612
TLN1	0.182513	0.31981	0.0128993
SREBF2	0.182315	0.31981	0.0129991
BLVRA	0.182268	0.31981	0.0130228
PGK1	0.182081	0.320419	0.0131179
IFIH1	0.182078	0.320419	0.0131193
DHCR7	0.18163	0.324534	0.0133493
CAPZB	0.181547	0.324534	0.0133927
DDX17	0.181539	0.324534	0.0133967
SNAPC3	0.181182	0.327285	0.0135835
NPAT	0.180758	0.331798	0.0138079
PTPN12	0.180571	0.332822	0.013908
CMIP	0.180539	0.332822	0.013925
TNFRSF1B	0.18046	0.332948	0.0139675
DTX3L	0.180294	0.334186	0.0140568
CD300A	0.180074	0.335442	0.014177
MED28	0.180039	0.335442	0.0141956
TMEM123	0.179991	0.335442	0.0142222
TROVE2	0.179874	0.336062	0.0142861
PMEPA1	0.179686	0.337612	0.0143898
PRDX1	0.179449	0.338095	0.0145216
ACAA2	0.179393	0.338095	0.0145528
HK2	0.179344	0.338095	0.0145797
HIATL1	0.179309	0.338095	0.0145995
COPA	0.178951	0.341825	0.0148014
IQGAP1	0.178854	0.341825	0.0148566
FUT11	0.178695	0.341825	0.0149468
LIMD1-AS1	0.178624	0.341825	0.0149873
LTBP1	0.178584	0.341825	0.0150106
ATAD1	0.178582	0.341825	0.0150118
BRMS1L	0.178553	0.341825	0.0150282
APOL6	0.178355	0.343244	0.0151424
SPECC1L	0.178269	0.343244	0.0151924
DCAF12	0.178215	0.343244	0.0152234
MRPS14	0.178151	0.343244	0.0152607
NUP62	0.178113	0.343244	0.0152826
MAT2B	0.177936	0.344703	0.0153861
INTS5	0.177841	0.345098	0.0154424
BAZ1A	0.177524	0.348413	0.0156297
CBR1	0.177252	0.350422	0.0157921
PLAC8	0.177178	0.350422	0.0158363
LNPEP	0.177176	0.350422	0.0158374
MAPK1	0.176655	0.353476	0.0161533
DCUN1D1	0.176653	0.353476	0.0161547
BCL2L13	0.176623	0.353476	0.0161731
SNX5	0.176258	0.356414	0.0163978
GNB1	0.176211	0.356414	0.0164272
JRKL	0.176122	0.356743	0.0164823
KIAA0040	0.175799	0.359004	0.0166846
UBE2K	0.175763	0.359004	0.0167072
HNRNPF	0.175386	0.361651	0.0169461
CPSF2	0.175377	0.361651	0.0169518
USP12	0.175246	0.362316	0.0170355
APEX2	0.17508	0.362316	0.0171421
GBP3	0.175078	0.362316	0.0171431
UBFD1	0.175075	0.362316	0.017145
SNAPIN	0.174664	0.365879	0.0174117
FAM98B	0.174557	0.365879	0.0174817
GPKOW	0.174521	0.365879	0.0175051
ATF7	0.174517	0.365879	0.0175082
FAM63B	0.174391	0.365879	0.0175906
MCM6	0.174383	0.365879	0.0175962
RAB3GAP2	0.174377	0.365879	0.0176002
FAM107B	0.174311	0.365934	0.0176437
PKM	0.174173	0.366012	0.0177348
PAICS	0.17411	0.366012	0.0177768
NQO2	0.174065	0.366012	0.0178067
C8orf88	0.173909	0.366294	0.0179112
RAP1A	0.173854	0.366294	0.017948
RPP25	0.173369	0.371018	0.0182751
CPOX	0.173327	0.371018	0.0183039
ZNF330	0.173248	0.371277	0.0183583
LRIF1	0.172947	0.374187	0.0185651
DAPP1	0.172916	0.374187	0.0185858
HIBCH	0.172509	0.374492	0.0188694
DCAF6	0.172446	0.374492	0.0189134
PPAT	0.172433	0.374492	0.0189226
MIB1	0.172407	0.374492	0.0189408
PSMD1	0.172378	0.374492	0.0189609
STK4	0.172312	0.374492	0.0190077
PANK3	0.172251	0.374492	0.0190506
FAM220A	0.172224	0.374492	0.0190699
FAM60A	0.172201	0.374492	0.0190863
NUPL1	0.172198	0.374492	0.0190882
UBR7	0.172169	0.374492	0.0191086
KIAA0907	0.172068	0.374492	0.0191801
TM2D2	0.171939	0.374492	0.0192721
VOPP1	0.171857	0.374492	0.0193307
STAU1	0.171738	0.374492	0.0194156
CREM	0.171717	0.374492	0.0194306
ATP6V1C1	0.171588	0.374492	0.0195235
RBM12B	0.171551	0.374492	0.0195505
TSNAX	0.171542	0.374492	0.0195566
CCT3	0.171479	0.374492	0.0196024
NPTN	0.171465	0.374492	0.0196126
RPE	0.171459	0.374492	0.019617
TDP2	0.171416	0.374492	0.0196484
USP32	0.171299	0.375303	0.0197329
MED12	0.171063	0.375894	0.0199053
DICER1	0.17103	0.375894	0.0199297
PRR14L	0.171011	0.375894	0.0199436
EXOC5	0.170835	0.375894	0.0200735
MTRR	0.17078	0.375894	0.0201138
CD163	0.170718	0.375894	0.0201598
ADAM9	0.170515	0.375894	0.0203111
TMEM39B	0.170457	0.375894	0.020354
DR1	0.170428	0.375894	0.0203755
TMEM70	0.170403	0.375894	0.0203947
TAB3	0.170221	0.377627	0.020531
CLEC7A	0.170107	0.378436	0.0206173
PLEKHF2	0.169829	0.380862	0.0208282
STYX	0.169765	0.380862	0.0208773
CAT	0.169619	0.381607	0.0209888
SNORA76C	0.169548	0.381607	0.0210436
C4orf3	0.169545	0.381607	0.0210463
ARHGAP21	0.169327	0.382942	0.0212145
PCNX	0.16923	0.382942	0.0212894
RALBP1	0.169126	0.382942	0.0213702
EFR3A	0.169107	0.382942	0.0213852
IFI27L1	0.169046	0.382942	0.0214329
STAT6	0.169005	0.382942	0.021465
CCDC127	0.168963	0.382942	0.0214977
PITPNB	0.168841	0.382942	0.0215935
BCL2L1	0.168788	0.382942	0.0216352
ALDOA	0.1687	0.382942	0.0217048
KDSR	0.16864	0.382942	0.0217524
C8orf76	0.16857	0.382942	0.0218076
N4BP2L1	0.168551	0.382942	0.0218231
CNIH4	0.168252	0.383843	0.0220614
ADIPOR2	0.167978	0.384523	0.0222823
G3BP2	0.167977	0.384523	0.0222824
NCSTN	0.167828	0.385351	0.0224034
CD28	0.167675	0.385351	0.0225282
LYAR	0.167601	0.385351	0.0225883
G6PD	0.167573	0.385351	0.0226115
ITGB3	0.167521	0.385351	0.0226542
NAGA	0.167463	0.385351	0.0227018
ZBED6	0.167312	0.385753	0.0228256
WDR11	0.167242	0.385753	0.0228841
CMAHP	0.167057	0.385753	0.023037
C6orf106	0.166968	0.385753	0.023111
LAMP3	0.166945	0.385753	0.0231306
CD5L	0.166941	0.385753	0.0231343
PCNXL4	0.166918	0.385753	0.0231529
SMAD2	0.166881	0.385753	0.0231837
PM20D2	0.166634	0.386957	0.0233911
PSMD5-AS1	0.166471	0.388055	0.023529
PGM1	0.166354	0.388977	0.0236284
ATIC	0.166279	0.388991	0.0236928
C11orf68	0.166195	0.388991	0.0237644
CDIP1	0.166127	0.388991	0.0238219
TAOK1	0.165972	0.390054	0.0239557
VPS26A	0.165815	0.391545	0.024091
NEK7	0.16572	0.391788	0.0241731
MPP1	0.165448	0.394569	0.0244095
STX2	0.165222	0.397063	0.0246082
MR1	0.165138	0.39754	0.0246823
CNN3	0.164973	0.398454	0.0248281
STAT2	0.164916	0.398546	0.0248785
SP1	0.164746	0.399189	0.0250302
TET2	0.164711	0.399189	0.0250618
RASSF5	0.164696	0.399189	0.025075
ILK	0.164671	0.399189	0.0250973
ADAM28	0.164568	0.399336	0.0251902
ZCCHC6	0.164561	0.399336	0.0251958
SRP9	0.16445	0.399511	0.0252963
METTL13	0.16428	0.400208	0.0254494
GTDC1	0.164252	0.400208	0.0254747
ABCF2	0.164139	0.401123	0.0255778
SRPK1	0.163963	0.402928	0.025738
RPP30	0.163859	0.403719	0.0258337
IRF2	0.16363	0.404957	0.026045
EGLN1	0.163621	0.404957	0.0260526
NCF2	0.163576	0.404957	0.0260941
CPSF6	0.163297	0.405292	0.0263536
UBAP2L	0.163249	0.405292	0.0263988
MICU1	0.163228	0.405292	0.0264189
C4orf27	0.163114	0.405292	0.0265258
PIK3AP1	0.163086	0.405292	0.0265521
TMBIM1	0.162956	0.405292	0.0266738
CEP350	0.162932	0.405292	0.0266967
ACSL4	0.162917	0.405292	0.0267109
RAB10	0.162895	0.405292	0.0267315
OGDH	0.162862	0.405292	0.0267628
RP2	0.162836	0.405292	0.026788
LIMD1	0.162806	0.405292	0.026816
PGAM1	0.162792	0.405292	0.0268296
AHCYL2	0.162779	0.405292	0.0268414
MX1	0.162618	0.405292	0.0269946
BMP6	0.162584	0.405292	0.0270272
UBL4A	0.16256	0.405292	0.0270496
FASTKD1	0.162466	0.405292	0.0271398
CHML	0.162456	0.405292	0.0271492
CD82	0.162345	0.406068	0.0272559
TUBB1	0.1622	0.407174	0.0273954
BICD2	0.162173	0.407174	0.0274213
STARD4	0.162009	0.407824	0.0275807
P2RX4	0.161987	0.407824	0.0276019
PHF23	0.161813	0.408228	0.0277718
ARID5A	0.161769	0.408228	0.0278146
NBN	0.161725	0.408228	0.0278571
BNIP3L	0.161647	0.408228	0.0279338
SQRDL	0.161643	0.408228	0.0279381
EEF2KMT	0.161574	0.408228	0.0280061
VRK2	0.161521	0.408228	0.0280579
BLZF1	0.161495	0.408228	0.0280834
TINF2	0.161493	0.408228	0.028086
LINC01484	0.161328	0.409027	0.0282483
HN1L	0.161264	0.409027	0.0283124
RGS18	0.161252	0.409027	0.0283239
AHSA1	0.161165	0.409623	0.028411
INIP	0.161053	0.409956	0.0285225
COG8	0.161049	0.409956	0.0285259
MYO5A	0.160818	0.411964	0.0287578
CXCL1	0.160735	0.412097	0.0288411
UQCRC2	0.160696	0.412097	0.0288807
PRKACB	0.160664	0.412097	0.0289131
ZNF24	0.160626	0.412097	0.0289514
DIMT1	0.160502	0.412695	0.0290772
NDUFV2	0.160494	0.412695	0.0290858
LIMS1	0.160423	0.413064	0.029158
ITGA2B	0.160232	0.414367	0.0293523
PSMB10	0.160204	0.414367	0.0293809
UCHL5	0.16016	0.414367	0.0294263
SERPINB2	0.160151	0.414367	0.0294354
XRCC5	0.159813	0.416269	0.0297844
FUCA1	0.159717	0.416269	0.0298842
LOC101927027	0.159665	0.416269	0.0299381
FMNL2	0.159595	0.416269	0.0300117
TMEM126B	0.15957	0.416269	0.0300375
APOBEC3G	0.15952	0.416269	0.0300897
IARS2	0.159445	0.416269	0.0301681
RC3H2	0.159385	0.416269	0.0302311
TAGLN2	0.159338	0.416269	0.03028
EIF2B2	0.159271	0.416269	0.0303514
DGKE	0.159231	0.416269	0.030393
PHC1	0.15923	0.416269	0.0303942
RNASET2	0.159216	0.416269	0.0304087
TMEM192	0.158871	0.419176	0.0307749
UBE2R2	0.158861	0.419176	0.0307859
ADH5	0.158839	0.419176	0.0308087
PSMA5	0.158674	0.420305	0.0309857
LARP4B	0.15859	0.420805	0.0310759
CCDC117	0.158487	0.42112	0.0311871
ZHX2	0.158403	0.421695	0.0312769
TBC1D2B	0.158237	0.422635	0.0314576
CHMP5	0.158164	0.422635	0.0315367
ABHD3	0.158081	0.422635	0.0316271
SNAP23	0.158073	0.422635	0.031636
FAM49B	0.158037	0.422635	0.0316749
PPP2R5C	0.158004	0.422635	0.031711
EFCAB14	0.157934	0.422635	0.0317879
BPNT1	0.157904	0.422635	0.0318207
TOLLIP	0.157901	0.422635	0.0318241
EHMT1	0.157885	0.422635	0.0318419
TMEM165	0.157862	0.422635	0.0318667
SLC5A3	0.157697	0.423261	0.0320481
NFE2L2	0.157606	0.423261	0.0321494
ZNF740	0.157579	0.423261	0.0321787
VBP1	0.157491	0.423261	0.0322769
HPRT1	0.157478	0.423261	0.0322913
SAMD9L	0.157476	0.423261	0.0322927
TACC1	0.157376	0.424103	0.0324043
SMC3	0.157279	0.424326	0.0325129
ZBTB33	0.157248	0.424326	0.0325473
TIPRL	0.15716	0.424326	0.032646
FH	0.157089	0.424326	0.0327256
TRAPPC6B	0.157078	0.424326	0.0327381
WWP1	0.157037	0.424326	0.0327837
WDR26	0.157022	0.424326	0.0328012
EIF2AK2	0.156907	0.424439	0.0329303
AFF1	0.15688	0.424439	0.0329607
CSGALNACT2	0.156846	0.424439	0.0329998
RAB7A	0.156796	0.424544	0.0330555
USP21	0.156575	0.426554	0.0333074
ARMC10	0.156347	0.42928	0.0335682
MAT2A	0.156249	0.430096	0.0336802
PLEKHA8	0.155973	0.432327	0.034
ZYG11B	0.155888	0.432356	0.0340989
PRMT2	0.155887	0.432356	0.034099
CKS1B	0.155805	0.432966	0.0341956
LPCAT3	0.15548	0.437157	0.0345754
GAPDH	0.155397	0.437779	0.0346736
SMG1	0.155281	0.438888	0.0348106
KIFAP3	0.15518	0.439587	0.0349304
TTC9C	0.155126	0.439587	0.034995
ZNF22	0.155084	0.439587	0.0350441
PRDX3	0.154999	0.439587	0.0351457
CTNNA1	0.154913	0.439587	0.0352482
LOC100419583	0.154878	0.439587	0.0352906
RFC2	0.154783	0.439587	0.0354039
EIF3C	0.154779	0.439587	0.0354094
SIRPA	0.154721	0.439587	0.0354784
CYP51A1	0.154622	0.439587	0.0355985
CCT5	0.154432	0.439587	0.0358282
SPRYD4	0.154371	0.439587	0.0359026
PRKAR2B	0.154329	0.439587	0.0359532
SYTL3	0.154325	0.439587	0.0359575
CETN3	0.154316	0.439587	0.0359692
MRGBP	0.154269	0.439587	0.0360268
RPA1	0.154262	0.439587	0.0360346
MCCC2	0.154242	0.439587	0.0360596
UBE3C	0.154147	0.439587	0.0361756
TTLL12	0.154092	0.439587	0.0362429
SYNGR2	0.153897	0.441698	0.0364826
LPXN	0.15387	0.441698	0.0365158
ACTR2	0.153632	0.444644	0.0368091
DAB2	0.153545	0.44477	0.0369173
ATL3	0.153544	0.44477	0.0369191
DYNC1H1	0.153489	0.444988	0.0369869
C17orf80	0.153436	0.445033	0.037053
C1orf43	0.153407	0.445033	0.0370903
RAB4A	0.153362	0.445101	0.0371457
SLC6A6	0.153307	0.445331	0.0372147
VPS37A	0.153226	0.445351	0.037316
CARD8	0.153143	0.446006	0.0374208
PF4	0.152982	0.447538	0.0376239
LOC646762	0.152934	0.447538	0.0376844
KIAA1551	0.152866	0.447538	0.0377707
TTC1	0.152862	0.447538	0.0377751
ZBTB26	0.152782	0.447538	0.0378772
UBA1	0.152764	0.447538	0.0378998
WBP2	0.152681	0.447612	0.0380062
PBXIP1	0.152617	0.447877	0.0380877
TMEM50A	0.152564	0.447877	0.0381548
MIR4538	0.152545	0.447877	0.038179
NUP50	0.152397	0.448567	0.0383699
NDUFS2	0.152379	0.448567	0.0383931
SLC39A9	0.152343	0.448567	0.0384386
MFSD1	0.152263	0.448589	0.0385417
NUP43	0.152231	0.448589	0.0385836
TAOK3	0.152225	0.448589	0.038591
ANPEP	0.151938	0.449594	0.038963
TULP4	0.151896	0.449594	0.0390184
UPF2	0.15187	0.449594	0.0390512
LMBR1	0.151856	0.449594	0.0390703
ASCC1	0.151851	0.449594	0.0390765
GATC	0.151732	0.449594	0.0392326
SCNN1B	0.151722	0.449594	0.0392458
SERPINB9	0.151586	0.450245	0.0394239
CDC23	0.151555	0.450245	0.0394644
XRN2	0.151536	0.450245	0.039489
HMGCL	0.15131	0.452016	0.0397876
TRIOBP	0.151244	0.452016	0.0398757
NTPCR	0.151147	0.452087	0.0400045
PDXK	0.151052	0.452942	0.0401309
AP2M1	0.150926	0.454253	0.0402993
SLC17A5	0.150858	0.454253	0.040391
YWHAB	0.150852	0.454253	0.0403995
LZIC	0.150766	0.454981	0.0405152
LACTB2	0.150583	0.456725	0.0407609
JKAMP	0.150575	0.456725	0.0407726
HK1	0.150534	0.456749	0.0408278
PDCD11	0.150498	0.456749	0.040877
ANXA4	0.15044	0.45705	0.040955
TOMM70A	0.150331	0.457822	0.0411038
RCHY1	0.150314	0.457822	0.0411266
ELMO1	0.15024	0.457898	0.0412279
SSTR3	0.150197	0.457898	0.0412865
TMX1	0.150196	0.457898	0.0412872
RNASE6	0.15015	0.458033	0.0413506
CRYZL1	0.149957	0.459357	0.0416155
NABP1	0.149928	0.459357	0.0416554
GLRX2	0.149822	0.460174	0.0418012
ZNF672	0.14969	0.461045	0.0419835
APOL2	0.149631	0.461174	0.0420659
MEF2C	0.149608	0.461174	0.0420985
INTS7	0.149374	0.463443	0.0424243
TRIP12	0.149318	0.463443	0.0425025
TBC1D22A	0.1493	0.463443	0.0425271
XRCC1	0.149231	0.463443	0.0426245
EPN2	0.1492	0.463443	0.0426685
LITAF	0.149061	0.46423	0.0428641
ISCA1	0.148925	0.464741	0.0430558
CCNE2	0.148918	0.464741	0.0430656
CAMKK2	0.148894	0.464741	0.0431
FABP5	0.148842	0.464975	0.0431736
FOXN3	0.148637	0.466223	0.0434648
SWT1	0.148578	0.466223	0.0435493
PPBP	0.148474	0.466223	0.0436989
STK38L	0.148438	0.466223	0.0437507
EEF2K	0.148426	0.466223	0.0437674
SPPL2A	0.148396	0.466223	0.0438111
NHEJ1	0.148337	0.466252	0.043896
FDFT1	0.148319	0.466252	0.043921
IL1RN	0.148285	0.466252	0.0439703
DCAF7	0.148191	0.466619	0.0441056
LSM2	0.148116	0.466619	0.0442146
ARPC1B	0.148059	0.466619	0.0442969
CFAP97	0.148019	0.466619	0.0443556
IRF2BPL	0.147975	0.466619	0.0444188
XPR1	0.147894	0.466619	0.0445362
CCL4	0.147815	0.466619	0.0446524
REEP3	0.147766	0.466619	0.044723
ZSWIM6	0.147695	0.466619	0.0448273
ATP2C1	0.147651	0.466619	0.0448923
GLE1	0.147602	0.466814	0.0449633
RBM12	0.147482	0.467702	0.0451398
IKZF3	0.147437	0.467702	0.0452067
PARP14	0.147244	0.468686	0.0454925
SMC1A	0.147125	0.468686	0.0456682
RAP2A	0.14712	0.468686	0.0456769
NAPRT	0.147076	0.468686	0.0457423
MTPN	0.146978	0.468686	0.0458874
ACOX1	0.146766	0.468686	0.0462052
ASMTL	0.146732	0.468686	0.0462558
KIAA0226	0.14668	0.468686	0.0463349
AP1AR	0.146598	0.468686	0.0464583
RASA1	0.146553	0.468686	0.0465263
DESI2	0.14643	0.468686	0.0467122
FAM162A	0.146377	0.468686	0.0467934
FBXW11	0.146307	0.468686	0.0468993
PTGES3	0.146297	0.468686	0.0469143
CAPRIN1	0.146278	0.468686	0.0469427
CCSER2	0.146243	0.468686	0.0469969
HNRNPU-AS1	0.14624	0.468686	0.047002
FBXO6	0.146239	0.468686	0.0470024
MPZL1	0.146231	0.468686	0.047015
ATP2B4	0.14623	0.468686	0.0470162
UBA6	0.146226	0.468686	0.0470227
SZRD1	0.146209	0.468686	0.0470478
ZFP62	0.146127	0.468686	0.0471743
DDX50	0.146036	0.468686	0.0473133
GMPR	0.146017	0.468686	0.0473418
C12orf49	0.146014	0.468686	0.0473466
PGM2	0.14592	0.468686	0.0474913
EPHX1	0.145879	0.468686	0.0475546
KTN1	0.145841	0.468686	0.0476129
SLC10A3	0.145805	0.468686	0.0476677
RAP1GDS1	0.145802	0.468686	0.0476733
CHORDC1	0.145797	0.468686	0.0476805
HUWE1	0.145792	0.468686	0.0476881
PDK1	0.145767	0.468686	0.0477267
ERO1L	0.145763	0.468686	0.047732
FLOT1	0.145662	0.468686	0.0478888
GRINA	0.145625	0.468686	0.0479458
SNORA44	0.145621	0.468686	0.0479522
CPNE1	0.145606	0.468686	0.047976
GBP2	0.145577	0.468686	0.0480203
FLJ32255	0.145555	0.468686	0.0480548
DCAF13	0.14555	0.468686	0.0480621
ING4	0.145483	0.468686	0.0481662
LMBRD2	0.14547	0.468686	0.0481869
ACTN1	0.145422	0.468686	0.048261
SPTAN1	0.145405	0.468686	0.0482873
DPY30	0.145283	0.470008	0.0484783
PAK2	0.145163	0.470806	0.0486659
GOLPH3L	0.145091	0.471387	0.0487788
CTR9	0.145055	0.471436	0.0488365
C5orf51	0.144983	0.472016	0.0489494
NRROS	0.144841	0.47366	0.0491729
IPO7	0.144726	0.474078	0.0493563
SRSF1	0.144687	0.474078	0.0494183
ADORA2A	0.14465	0.474078	0.0494767
TERF2	0.144621	0.474078	0.0495235
CHTF8	0.144513	0.474781	0.0496942
CSTF2T	0.144465	0.474781	0.0497711
PARD3	0.144361	0.474781	0.0499372
SLC35A4	0.144344	0.474781	0.0499659
ITGAV	0.144244	0.474781	0.0501251
UGP2	0.14424	0.474781	0.0501324
EIF4EBP2	0.144234	0.474781	0.0501411
OCRL	0.144175	0.474781	0.0502371
FARSB	0.144145	0.474781	0.0502858
CYFIP1	0.144137	0.474781	0.0502984
TMEM60	0.143926	0.477495	0.0506394
C11orf54	0.143855	0.477569	0.0507543
PTEN	0.143793	0.477569	0.0508544
AP3M1	0.14377	0.477569	0.050892
ESYT1	0.143742	0.477569	0.0509383
VPS35	0.143737	0.477569	0.0509456
FAM149B1	0.143675	0.477809	0.0510468
UBXN2B	0.143526	0.478353	0.0512908
PIN4	0.143469	0.478353	0.0513851
AGPS	0.143438	0.478353	0.051436
ZNF252P	0.143415	0.478353	0.0514733
RBPJ	0.143342	0.478353	0.051594
ISG20L2	0.143336	0.478353	0.0516039
FGD4	0.143332	0.478353	0.0516097
KCTD20	0.143237	0.478353	0.0517667
TCAF2	0.143119	0.478353	0.0519622
METTL2A	0.143043	0.478353	0.0520884
CLIP1	0.143031	0.478353	0.0521068
KPNB1	0.143013	0.478353	0.0521369
YWHAG	0.142986	0.478353	0.0521828
ATP6AP2	0.142931	0.478353	0.0522731
HCCS	0.142907	0.478353	0.0523133
LARP1	0.142812	0.478353	0.0524717
RUVBL1	0.142788	0.478353	0.0525122
WDR12	0.142757	0.478353	0.0525649
AP2B1	0.142749	0.478353	0.052578
LGALS8	0.142715	0.478353	0.0526351
MAPK8	0.14271	0.478353	0.0526434
ME2	0.142702	0.478353	0.0526568
ACTR6	0.142451	0.479538	0.0530781
FKBP4	0.142437	0.479538	0.0531023
APEX1	0.142416	0.479538	0.0531366
SGMS1	0.14235	0.479538	0.0532485
SH3BP5L	0.142316	0.479538	0.0533053
SRP54	0.1423	0.479538	0.0533326
UHRF1BP1L	0.142263	0.479538	0.0533952
CNST	0.142071	0.480827	0.0537222
PLOD2	0.141912	0.480827	0.0539925
AKAP11	0.14188	0.480827	0.0540482
NSF	0.141879	0.480827	0.0540494
PPP2R1A	0.141876	0.480827	0.0540541
APOBEC3B	0.141852	0.480827	0.0540962
CASP6	0.141821	0.480827	0.0541481
CLU	0.141808	0.480827	0.0541713
HNRNPUL2-BSCL2	0.141786	0.480827	0.0542091
HEBP1	0.141658	0.481813	0.0544293
EIF2S1	0.141652	0.481813	0.0544391
TMA16	0.141458	0.483505	0.0547735
RRAS	0.141454	0.483505	0.0547808
IL15RA	0.141278	0.484501	0.0550864
RWDD2B	0.141199	0.484501	0.0552235
SPIN3	0.141195	0.484501	0.0552306
FMR1	0.141111	0.485043	0.0553766
PDXP	0.141027	0.485043	0.0555244
GNL3L	0.141025	0.485043	0.0555269
MITD1	0.140954	0.485043	0.0556521
LRRC42	0.140898	0.485043	0.0557492
POLR3D	0.140811	0.485043	0.0559023
SSH1	0.140743	0.485043	0.0560221
FLNA	0.140723	0.485043	0.0560584
LCP2	0.140712	0.485043	0.0560777
SERPINB1	0.140674	0.485043	0.0561439
POLR2A	0.140656	0.485043	0.056176
OXSR1	0.140649	0.485043	0.0561881
PPP1R21	0.140634	0.485043	0.0562149
HIBADH	0.140597	0.48514	0.0562804
PTAR1	0.140521	0.485256	0.0564147
DKFZP434I0714	0.140502	0.485256	0.0564483
CD99L2	0.140381	0.486423	0.056663
ICOSLG	0.140299	0.486423	0.0568102
UBE2V2	0.140238	0.486891	0.0569192
PROSC	0.14011	0.488372	0.0571471
MFAP1	0.139964	0.48989	0.0574096
HSPE1	0.13992	0.48989	0.057489
TWF2	0.139781	0.490768	0.057739
RECQL	0.139673	0.490768	0.0579348
CAB39	0.139671	0.490768	0.0579383
TRNT1	0.139579	0.490768	0.0581066
GATM	0.139533	0.490768	0.0581891
RBBP8	0.139508	0.490768	0.058235
ATF1	0.139475	0.490768	0.0582944
PILRA	0.139448	0.490768	0.058344
GBP4	0.139443	0.490768	0.0583531
ZKSCAN1	0.139436	0.490768	0.0583656
PRPF19	0.139395	0.490768	0.0584418
ERP44	0.139349	0.490768	0.0585254
CHPT1	0.139233	0.492077	0.0587365
DGCR2	0.139177	0.492485	0.0588404
TCN2	0.139109	0.492785	0.0589658
PCMTD1	0.139097	0.492785	0.0589864
NACC1	0.139052	0.493026	0.0590705
ATP11B	0.139007	0.493251	0.0591526
WBP5	0.138942	0.493338	0.0592734
RRM1	0.138891	0.493607	0.0593671
PRPF6	0.138864	0.493607	0.0594161
TRAF3	0.138822	0.493797	0.0594942
RSC1A1	0.138785	0.493903	0.0595623
RAB11A	0.13862	0.495111	0.0598691
PRMT5	0.138618	0.495111	0.0598742
BUB3	0.138505	0.495938	0.0600851
PIGM	0.138472	0.495976	0.0601452
GTF2H3	0.138435	0.496061	0.0602147
RXRA	0.138407	0.496061	0.0602665
FAM129A	0.138291	0.496433	0.0604849
GMFB	0.138229	0.496433	0.0606006
TRMT12	0.138208	0.496433	0.0606411
PLEKHA2	0.138195	0.496433	0.0606659
REPIN1	0.138193	0.496433	0.0606686
TMEM109	0.138119	0.496433	0.0608093
CD8B	0.138066	0.496433	0.0609084
TNFRSF10A	0.13805	0.496433	0.0609389
PLEKHO1	0.13804	0.496433	0.0609579
SLFN5	0.138039	0.496433	0.0609589
DECR1	0.13802	0.496433	0.0609955
MANEA	0.138	0.496433	0.0610337
MIR378I	0.137919	0.497189	0.0611859
ZCCHC17	0.137854	0.497189	0.0613095
SNORA25	0.137838	0.497189	0.0613406
RNF169	0.137833	0.497189	0.0613491
EDEM3	0.137601	0.499716	0.0617918
REEP4	0.137592	0.499716	0.0618085
PSMD4	0.137437	0.501265	0.062107
CSDE1	0.137393	0.501265	0.0621903
ITPR2	0.137338	0.501265	0.0622958
KLHL12	0.137336	0.501265	0.0623007
RPS6KA3	0.137238	0.501871	0.0624882
C4orf32	0.137187	0.502213	0.0625871
WDR3	0.13709	0.502486	0.062774
HIVEP2	0.137082	0.502486	0.0627897
LRP1	0.13692	0.503519	0.0631049
RFWD2	0.136874	0.503519	0.0631947
OXR1	0.136814	0.503519	0.063312
IFI30	0.136801	0.503519	0.0633359
SNX1	0.136795	0.503519	0.0633476
GOLIM4	0.136784	0.503519	0.0633693
TRIM4	0.136755	0.503519	0.0634258
THRAP3	0.136687	0.504125	0.0635584
SNORA9	0.136542	0.504807	0.0638431
SPOPL	0.136536	0.504807	0.0638543
APLP2	0.136507	0.504807	0.0639115
FARSA	0.136493	0.504807	0.0639396
GGPS1	0.136466	0.504807	0.063992
NSFP1	0.136463	0.504807	0.0639982
LARP4	0.136442	0.504807	0.0640397
ANGEL1	0.136365	0.505449	0.0641913
SLC39A6	0.136343	0.505449	0.0642343
AAAS	0.136285	0.505857	0.0643493
GOSR2	0.13626	0.505857	0.0643993
SMG7	0.136082	0.507726	0.0647508
HMG20A	0.136033	0.508042	0.064848
AK2	0.135977	0.508414	0.0649595
KHDRBS1	0.135952	0.508414	0.0650092
MYL12B	0.1359	0.508464	0.0651135
ARHGAP5	0.135892	0.508464	0.0651294
PSMA2	0.135843	0.508787	0.0652276
ATP6V1H	0.13578	0.509322	0.0653532
NAGK	0.13575	0.509338	0.0654123
PGD	0.135538	0.510921	0.0658396
PTPN11	0.135535	0.510921	0.065844
CSNK2A1	0.1355	0.511028	0.0659151
EHD3	0.135412	0.511543	0.0660922
EXOC4	0.13541	0.511543	0.066096
TOP1	0.135284	0.513078	0.0663517
SMAD4	0.135203	0.513471	0.0665165
DONSON	0.13518	0.513471	0.0665628
MMD	0.135056	0.513471	0.0668154
UBE2E1	0.135047	0.513471	0.0668334
DEXI	0.134968	0.513471	0.0669941
TXNL1	0.134944	0.513471	0.0670442
SIKE1	0.134935	0.513471	0.0670614
NF2	0.134896	0.513471	0.0671407
ATP10D	0.134888	0.513471	0.0671576
MED20	0.134879	0.513471	0.0671759
AKR7A2	0.134854	0.513471	0.067228
WDTC1	0.134822	0.513471	0.0672932
IFIT1	0.13482	0.513471	0.0672972
CENPM	0.134803	0.513471	0.0673324
ZNF148	0.134761	0.513471	0.0674192
IFNGR2	0.134674	0.514026	0.0675973
DAP	0.134655	0.514026	0.0676369
MRPL35	0.134608	0.514026	0.0677323
ZCCHC9	0.134605	0.514026	0.0677395
GBA3	0.134556	0.514147	0.0678392
BCOR	0.134541	0.514147	0.0678704
MX2	0.134443	0.514925	0.0680741
CIPC	0.134436	0.514925	0.0680883
NOP9	0.134332	0.515111	0.0683027
MTSS1	0.134298	0.515111	0.0683742
KIAA1279	0.134213	0.515265	0.0685504
LRRC58	0.13416	0.515265	0.0686611
MDM1	0.134142	0.515265	0.0686978
TBXAS1	0.134137	0.515265	0.0687096
POC1B	0.134055	0.515544	0.0688795
HNRNPH2	0.134038	0.515544	0.0689149
SNX3	0.134007	0.515544	0.0689794
VDAC1	0.133937	0.515544	0.0691272
VARS	0.133745	0.515544	0.0695295
MLEC	0.133622	0.515544	0.0697882
MRPS18A	0.133524	0.515544	0.069996
MRPL13	0.133511	0.515544	0.0700244
MIR155HG	0.133477	0.515544	0.0700957
C5orf15	0.133421	0.515544	0.0702135
MRPL39	0.13342	0.515544	0.0702175
RTFDC1	0.133389	0.515544	0.0702813
TAF1D	0.133375	0.515544	0.0703113
HSPA4	0.133368	0.515544	0.0703262
CSTF3	0.133351	0.515544	0.0703633
VAT1	0.13323	0.515544	0.0706212
ANKRD17	0.133229	0.515544	0.0706237
CHCHD1	0.133221	0.515544	0.07064
CAV2	0.133212	0.515544	0.0706596
UBR4	0.133195	0.515544	0.0706955
MIAT	0.13319	0.515544	0.070706
PQBP1	0.133119	0.515544	0.0708577
ISCA2	0.133075	0.515544	0.0709513
CLTC	0.133042	0.515544	0.0710227
NAP1L4	0.133	0.515544	0.0711132
CBX5	0.132989	0.515544	0.0711363
PICALM	0.132984	0.515544	0.0711468
PHF20	0.132972	0.515544	0.0711716
RAB8B	0.132963	0.515544	0.0711908
MCM5	0.132921	0.515544	0.0712811
DNAJC13	0.132863	0.515544	0.0714071
PEX5	0.132831	0.515544	0.0714759
NT5C2	0.132816	0.515544	0.0715068
GVINP1	0.132711	0.515544	0.0717348
NADK	0.132625	0.515544	0.071919
VRK3	0.132575	0.515875	0.0720283
C21orf91	0.132493	0.51594	0.0722048
GPN3	0.132391	0.516802	0.0724277
MAX	0.132385	0.516802	0.0724413
USP1	0.132322	0.517298	0.0725778
CSRNP2	0.132295	0.517298	0.0726356
RBX1	0.132186	0.517298	0.0728753
ARFIP1	0.132172	0.517298	0.0729043
LRCH3	0.132132	0.517298	0.0729932
SLC25A44	0.132114	0.517298	0.0730317
HSDL1	0.132075	0.517499	0.0731179
DLAT	0.132003	0.517774	0.0732762
MSI2	0.131976	0.517774	0.073335
ADAM10	0.131952	0.517774	0.0733884
RNF2	0.13184	0.519103	0.0736349
TPGS2	0.131782	0.519439	0.073763
RPA2	0.131758	0.519439	0.0738159
FAM46C	0.131686	0.519614	0.0739732
CAP1	0.131673	0.519614	0.0740037
EXOSC5	0.131649	0.519614	0.0740561
RRM2B	0.1316	0.519883	0.0741648
NPC2	0.131579	0.519883	0.0742108
LSM14B	0.131518	0.520049	0.0743463
CKLF	0.131516	0.520049	0.0743509
POLD1	0.131413	0.520978	0.07458
SLC35A5	0.131388	0.520978	0.0746364
SFT2D2	0.131303	0.521338	0.0748267
LIG3	0.131166	0.522237	0.0751326
DYNLT3	0.131161	0.522237	0.0751446
ACAD9	0.131158	0.522237	0.0751503
HIRIP3	0.131068	0.522558	0.0753527
C16orf62	0.13101	0.52265	0.0754829
PPA1	0.130827	0.523804	0.0758952
NSDHL	0.130765	0.523804	0.0760356
ACOT13	0.130764	0.523804	0.0760378
FAM168A	0.130744	0.523804	0.0760835
HEIH	0.130689	0.523804	0.0762083
PSEN1	0.130677	0.523804	0.0762355
MINA	0.130498	0.524089	0.0766418
RUVBL2	0.130404	0.524089	0.0768568
PHF20L1	0.130404	0.524089	0.0768554
SUCLA2	0.130371	0.524089	0.0769315
TGIF2	0.13037	0.524089	0.0769338
MSANTD4	0.130366	0.524089	0.0769427
GPATCH11	0.130346	0.524089	0.0769876
PPP4C	0.13033	0.524089	0.0770261
GLA	0.130315	0.524089	0.0770603
PML	0.13027	0.524089	0.0771622
EPRS	0.130241	0.524089	0.077229
VPS45	0.13021	0.524089	0.0772989
MRPL18	0.130192	0.524089	0.0773408
METTL7A	0.130189	0.524089	0.0773492
HERC5	0.130142	0.524089	0.0774566
NCBP2	0.130133	0.524089	0.077476
EEF1E1	0.130089	0.524089	0.0775777
METTL3	0.130079	0.524089	0.077601
CD47	0.130055	0.524089	0.077657
LUC7L3	0.129871	0.525075	0.0780804
AP2A1	0.129806	0.525075	0.0782316
VAMP4	0.129763	0.525075	0.0783298
RRNAD1	0.129751	0.525075	0.0783586
H6PD	0.129737	0.525075	0.0783908
NUDT5	0.129728	0.525075	0.0784128
RENBP	0.12965	0.525075	0.0785939
NUDT3	0.129556	0.525439	0.0788122
INTS8	0.129549	0.525439	0.0788284
ADRM1	0.129525	0.525439	0.0788834
ASAP1	0.1293	0.528547	0.0794092
TRAPPC2	0.129168	0.530222	0.0797201
ERH	0.129099	0.530384	0.0798818
OAS1	0.129082	0.530384	0.0799226
PDHA1	0.129008	0.531152	0.0800976
DTD2	0.12894	0.531819	0.0802578
IDH3A	0.128894	0.53186	0.0803659
PSMC4	0.12882	0.53186	0.0805401
HADH	0.128811	0.53186	0.0805614
TREX1	0.128778	0.531984	0.0806398
LOC374443	0.128706	0.532034	0.0808125
AP1S2	0.128693	0.532034	0.0808429
ORAI3	0.128582	0.532208	0.0811061
AP3B1	0.128576	0.532208	0.0811202
PDLIM3	0.128564	0.532208	0.08115
SERINC3	0.128508	0.532543	0.081283
LAMP2	0.12847	0.532543	0.0813748
SMAP1	0.128463	0.532543	0.0813903
MSH6	0.128421	0.532543	0.0814914
CSNK1E	0.128418	0.532543	0.0814989
TIMP1	0.128301	0.533088	0.0817802
SEMA4B	0.128254	0.533157	0.0818911
HDHD3	0.128141	0.533549	0.082163
CD300E	0.128123	0.533549	0.0822063
PIK3CG	0.128113	0.533549	0.0822316
NEK9	0.128105	0.533549	0.0822498
NMI	0.128059	0.533589	0.0823609
IGFBP4	0.128021	0.533589	0.0824541
LOC148413	0.127914	0.533589	0.0827114
CAPZA1	0.12791	0.533589	0.0827227
ORC3	0.127896	0.533589	0.0827567
TMSB4X	0.127895	0.533589	0.0827591
TEX10	0.12786	0.533589	0.0828424
B3GNT9	0.127859	0.533589	0.0828461
MCU	0.127775	0.533589	0.0830485
IKBIP	0.127772	0.533589	0.0830564
TSTA3	0.127713	0.533589	0.0832008
GDI2	0.127681	0.533589	0.0832772
IPO9	0.127575	0.533589	0.0835369
ANGEL2	0.127549	0.533589	0.0836012
LCORL	0.127547	0.533589	0.0836044
BIRC3	0.127532	0.533589	0.083642
PFKM	0.127489	0.533589	0.0837464
SC5D	0.127432	0.533589	0.0838871
HIVEP1	0.127423	0.533589	0.0839092
ZMYM3	0.127411	0.533589	0.0839385
CEPT1	0.127398	0.533589	0.0839695
PPP2R1B	0.127385	0.533589	0.0840023
TCF12	0.127367	0.533589	0.0840468
XPO7	0.127333	0.533733	0.0841291
SLC38A1	0.127265	0.534298	0.0842965
CHCHD3	0.127248	0.534298	0.0843377
ADO	0.12719	0.53457	0.0844803
NDUFA8	0.127172	0.53457	0.0845243
PLRG1	0.127083	0.53457	0.0847451
VKORC1L1	0.127082	0.53457	0.0847468
BMPR2	0.127052	0.53457	0.0848216
FEM1B	0.127031	0.53457	0.0848742
SP110	0.127003	0.53457	0.0849436
SLC41A1	0.127001	0.53457	0.0849485
C9orf41	0.126988	0.53457	0.0849787
LTA4H	0.126845	0.535924	0.0853334
ANXA5	0.126801	0.535924	0.0854443
PIK3C3	0.126777	0.535924	0.0855036
NME6	0.126757	0.535924	0.0855536
SLC2A5	0.126711	0.536261	0.0856674
FAM178A	0.126644	0.53655	0.0858335
DOLK	0.126561	0.537381	0.0860413
CUL1	0.126522	0.537381	0.0861384
TRAPPC4	0.126506	0.537381	0.0861782
NF1	0.126465	0.537381	0.0862808
PSMD5	0.126318	0.537381	0.0866502
PARP9	0.126314	0.537381	0.086662
SNORA28	0.12631	0.537381	0.0866715
GSTA4	0.126303	0.537381	0.0866879
CLCN3	0.126142	0.538786	0.0870954
STX7	0.126064	0.539401	0.087292
ACAT2	0.126054	0.539401	0.0873155
RAPGEF5	0.126009	0.539737	0.0874302
LBR	0.125976	0.539883	0.0875143
GNPAT	0.125852	0.541447	0.0878288
CCDC47	0.125684	0.54334	0.0882571
PFKFB4	0.125606	0.543439	0.0884555
CMPK2	0.125501	0.544372	0.0887238
POLG	0.125479	0.544372	0.0887802
MDFIC	0.125473	0.544372	0.088797
ACTN4	0.125452	0.544372	0.088851
TTI1	0.125219	0.546211	0.0894493
RNF213	0.1252	0.546211	0.0894975
RAD21	0.12517	0.546211	0.0895749
EXOSC4	0.125144	0.546211	0.0896431
NCKIPSD	0.125114	0.546211	0.0897212
FBXO28	0.125087	0.546211	0.0897902
NARS2	0.125079	0.546211	0.0898104
ADK	0.125068	0.546211	0.0898385
PSMA1	0.125003	0.546211	0.0900082
NOC3L	0.125002	0.546211	0.0900099
CLMN	0.124978	0.546211	0.0900731
YY1AP1	0.12487	0.546211	0.0903536
DFNB31	0.124794	0.546906	0.0905494
ASUN	0.124688	0.547433	0.0908281
ACSL5	0.124626	0.547433	0.090988
ZBED4	0.124582	0.547433	0.0911037
SEPHS2	0.124565	0.547433	0.0911486
TRANK1	0.124388	0.547433	0.0916124
E2F3	0.124268	0.547433	0.0919289
NSMCE2	0.124265	0.547433	0.0919373
CNOT1	0.124223	0.547433	0.092048
PRKDC	0.124222	0.547433	0.0920505
PNPO	0.124206	0.547433	0.0920928
TMEM194A	0.124206	0.547433	0.0920933
DARS2	0.124137	0.547433	0.0922749
ANKRD46	0.124104	0.547433	0.0923614
FGL2	0.124093	0.547433	0.0923915
DNAJC21	0.124008	0.547433	0.0926165
RALB	0.123996	0.547433	0.0926468
BMP2K	0.123961	0.547433	0.0927395
ALAS1	0.123922	0.547433	0.0928455
OLA1	0.123914	0.547433	0.0928662
C6orf62	0.123905	0.547433	0.0928905
FAM91A1	0.123893	0.547433	0.0929217
PTTG1IP	0.123877	0.547433	0.0929643
EPS15	0.123832	0.547433	0.0930833
GTPBP1	0.123816	0.547433	0.0931274
MED13L	0.123773	0.547628	0.0932419
MRPL15	0.123698	0.548071	0.0934401
CD99	0.12361	0.548545	0.0936748
CCDC51	0.123541	0.548545	0.0938601
PIP5K1A	0.123514	0.548545	0.0939335
DRAM1	0.123474	0.548545	0.0940401
RPRD2	0.12346	0.548545	0.0940777
LGALSL	0.123427	0.548545	0.0941679
CHD4	0.123416	0.548545	0.0941959
EMC2	0.123311	0.54938	0.0944777
GLRX3	0.123282	0.54938	0.0945566
FAM120A	0.123198	0.54938	0.0947837
AVL9	0.123177	0.54938	0.0948412
YWHAZ	0.123161	0.54938	0.0948834
SREBF1	0.123153	0.54938	0.0949062
ECHDC1	0.123112	0.54938	0.0950153
MORC3	0.123016	0.549728	0.0952764
NNT	0.122952	0.549728	0.0954492
KDELC2	0.122915	0.549728	0.0955497
PHF8	0.122709	0.552201	0.0961106
LRRFIP1	0.122692	0.552201	0.096157
HDHD2	0.122532	0.554189	0.0965971
RNF14	0.122511	0.554189	0.0966529
SRPK2	0.122432	0.554716	0.096869
RMDN1	0.122328	0.555644	0.0971554
C7orf55	0.12223	0.556844	0.0974275
APOC1	0.122173	0.557244	0.0975826
KCTD9	0.12213	0.557244	0.0977026
ARMC1	0.122108	0.557244	0.0977635
LONP2	0.122069	0.557244	0.0978725
NUP37	0.122004	0.557244	0.0980506
ACSL3	0.122002	0.557244	0.0980571
SUCLG1	0.121967	0.557434	0.0981543
ISY1-RAB43	0.121897	0.558186	0.0983491
CPT2	0.121804	0.558592	0.0986081
MC4R	0.121708	0.559386	0.0988747
RRP1B	0.12168	0.559386	0.0989546
MTERF3	0.121556	0.559386	0.0993007
PFDN6	0.121524	0.559386	0.0993893
MRPL50	0.121488	0.559386	0.0994917
CRLF3	0.121424	0.559386	0.0996714
CLDND1	0.121422	0.559386	0.0996766
RNF41	0.121397	0.559386	0.0997483
CRIP1	0.121385	0.559386	0.0997799
ZYX	0.121352	0.559386	0.0998747
PPP1R16B	0.12117	0.561559	0.100388
POFUT1	0.121082	0.561771	0.100637
GNA12	0.121078	0.561771	0.100648
HIST1H4H	0.121067	0.561771	0.100679
AP5M1	0.121029	0.561771	0.100787
TM9SF3	0.121014	0.561771	0.100829
DCBLD1	0.121001	0.561771	0.100866
SYK	0.12081	0.563375	0.101408
PDCD6IP	0.120796	0.563375	0.101448
FAAH2	0.120667	0.564523	0.101818
SPTSSA	0.120648	0.564523	0.101872
TBK1	0.120628	0.564523	0.101929
ASH2L	0.120568	0.564719	0.102101
KLHDC10	0.120549	0.564719	0.102154
ZNF12	0.120477	0.565199	0.102361
RGS10	0.120475	0.565199	0.102367
SNX18	0.120423	0.565667	0.102515
ABCB7	0.120349	0.566346	0.102728
OAS3	0.120316	0.566346	0.102824
GSK3B	0.120315	0.566346	0.102828
GPI	0.120153	0.567513	0.103294
SCFD2	0.120074	0.568385	0.103522
CPSF3	0.120054	0.568385	0.10358
EIF4EBP1	0.12003	0.568426	0.103651
ECH1	0.119856	0.56941	0.104155
PDCD10	0.119841	0.56941	0.1042
ZNF146	0.119732	0.569675	0.104516
STK40	0.119695	0.569926	0.104626
PRPF4	0.119563	0.571134	0.105011
RHOT1	0.119533	0.571134	0.1051
DHRS4	0.119476	0.571134	0.105266
TMEM167B	0.119447	0.571134	0.105352
NUP205	0.119404	0.571134	0.105478
CSE1L	0.119401	0.571134	0.105486
CHST12	0.119309	0.571635	0.105756
MVP	0.119299	0.571635	0.105787
FBXO45	0.11927	0.571635	0.105873
ZFR	0.119207	0.572152	0.106058
ACLY	0.119123	0.572199	0.106304
ACP6	0.119115	0.572199	0.106329
SHOC2	0.118951	0.572199	0.106816
YWHAH	0.11895	0.572199	0.106819
NBPF9	0.118925	0.572199	0.106894
RNMT	0.1189	0.572199	0.106966
MSN	0.11888	0.572199	0.107027
CD63	0.118836	0.572559	0.107159
SLC2A1	0.118811	0.572612	0.107233
TANK	0.11878	0.57275	0.107323
CEP128	0.118728	0.573209	0.107478
MRPS28	0.118709	0.573209	0.107537
ELK1	0.118622	0.573573	0.107797
C1GALT1	0.118612	0.573573	0.107825
RBP1	0.118604	0.573573	0.107849
CDC27	0.118565	0.573782	0.107965
FOPNL	0.118477	0.574295	0.108228
TNRC6B	0.118448	0.574295	0.108318
IL13RA1	0.118437	0.574295	0.108348
CLNS1A	0.118426	0.574295	0.108383
MXRA7	0.118374	0.574775	0.108538
APOE	0.118297	0.57567	0.108771
SCYL3	0.118178	0.576291	0.109128
MYL6	0.118172	0.576291	0.109147
PATL1	0.118127	0.576325	0.109282
RPS6KA1	0.118086	0.576651	0.109408
DCAF10	0.117959	0.578339	0.109793
GPALPP1	0.117879	0.578347	0.110036
NDUFS1	0.117847	0.578347	0.110133
NUTF2	0.117832	0.578347	0.110178
ORAI1	0.117786	0.578347	0.110319
LOC283352	0.117747	0.578347	0.110437
GFM1	0.117746	0.578347	0.110438
DIP2B	0.117698	0.578347	0.110586
XRN1	0.117697	0.578347	0.110589
SLC16A1	0.117689	0.578347	0.110614
ANKHD1-EIF4EBP3	0.117648	0.578347	0.110737
MAN2A1	0.117617	0.578347	0.110832
DROSHA	0.117582	0.578347	0.110939
PCK2	0.11756	0.578347	0.111007
DDX59	0.117558	0.578347	0.111012
FTSJ2	0.117552	0.578347	0.111031
MBTPS2	0.117538	0.578347	0.111074
TMEM161B	0.117485	0.578347	0.111237
TOR1AIP1	0.117459	0.578347	0.111316
MPC2	0.117426	0.578347	0.111418
ZNF226	0.117405	0.578347	0.111484
DENND4C	0.117405	0.578347	0.111483
HERC4	0.117391	0.578347	0.111527
PPP1R3B	0.117315	0.578484	0.11176
CCR10	0.117311	0.578484	0.111772
TRIM25	0.117295	0.578484	0.111821
CASP4	0.11713	0.579745	0.11233
TIMP2	0.117061	0.580163	0.112541
KCTD10	0.116946	0.581545	0.112899
VDR	0.116912	0.581545	0.113005
ZMYND11	0.11686	0.581545	0.113164
MFAP3	0.116853	0.581545	0.113186
STX17	0.116743	0.58283	0.113529
LY96	0.116727	0.58283	0.11358
ELK4	0.11669	0.583025	0.113693
NAPA	0.116672	0.583025	0.113748
ADTRP	0.116521	0.584776	0.114221
NAA50	0.11649	0.584943	0.114319
WIBG	0.116432	0.585145	0.114501
EIF2B3	0.116395	0.585145	0.114617
KHNYN	0.116373	0.585145	0.114686
ALDH6A1	0.116277	0.586348	0.114987
IL6	0.116224	0.586867	0.115154
RRAGA	0.116135	0.587962	0.115435
DHX29	0.116056	0.588191	0.115683
NAP1L1	0.116003	0.588191	0.11585
CCNI	0.115989	0.588191	0.115895
SAMM50	0.115963	0.588191	0.115977
KIAA0232	0.11593	0.588191	0.116081
TRIM44	0.115888	0.588191	0.116216
HNRNPA3	0.115865	0.588191	0.116289
EGLN2	0.115845	0.588191	0.116351
NAA30	0.115844	0.588191	0.116355
SAMD9	0.115839	0.588191	0.116372
CALCOCO2	0.115828	0.588191	0.116405
UGCG	0.115809	0.588191	0.116467
ZNF322	0.115662	0.588981	0.116934
PCNA-AS1	0.115656	0.588981	0.116952
FAM177A1	0.115474	0.588981	0.117534
FCF1	0.115456	0.588981	0.11759
KDM4B	0.115429	0.588981	0.117678
ZSWIM8	0.115427	0.588981	0.117684
SNORA21	0.115412	0.588981	0.117732
GSR	0.115357	0.588981	0.117909
TFE3	0.115318	0.588981	0.118032
RBBP4	0.115305	0.588981	0.118076
ELAVL1	0.115295	0.588981	0.118107
EYA3	0.115266	0.588981	0.1182
ENSA	0.115238	0.588981	0.118291
GLDC	0.115229	0.588981	0.118318
ARMT1	0.115155	0.588981	0.118559
MPHOSPH8	0.115119	0.588981	0.118674
WDFY1	0.115099	0.588981	0.118738
CHURC1	0.115096	0.588981	0.118746
PPP2R5E	0.115094	0.588981	0.118755
TMEM251	0.115086	0.588981	0.118778
TAP1	0.115083	0.588981	0.11879
SNX13	0.115061	0.588981	0.11886
SDHA	0.115047	0.588981	0.118905
UBAC2	0.114963	0.588981	0.119177
METTL2B	0.114946	0.588981	0.119232
FBXO22	0.114928	0.588981	0.119291
LINC00869	0.114847	0.588981	0.119552
FTSJ3	0.114821	0.588981	0.119636
IFIT3	0.114816	0.588981	0.119651
EPSTI1	0.114813	0.588981	0.119662
EPS15L1	0.114771	0.588981	0.1198
LMNB2	0.114767	0.588981	0.119812
TRIM33	0.114674	0.588981	0.120115
EMG1	0.114583	0.588981	0.12041
SDPR	0.114568	0.588981	0.12046
POLR2F	0.114544	0.588981	0.120536
APPBP2	0.114494	0.588981	0.1207
LAMTOR3	0.114459	0.588981	0.120816
RPAP3	0.114442	0.588981	0.12087
HADHA	0.114424	0.588981	0.12093
MYH9	0.114414	0.588981	0.120961
IMPAD1	0.114404	0.588981	0.120995
PSMB9	0.11439	0.588981	0.121042
ACOT9	0.114383	0.588981	0.121063
DOCK8	0.114361	0.588981	0.121137
PSME1	0.11433	0.588981	0.121236
CNP	0.114328	0.588981	0.121243
LGALS3	0.114313	0.588981	0.121294
MNAT1	0.114271	0.588981	0.121429
RNF146	0.11425	0.588981	0.121499
ATP5C1	0.114246	0.588981	0.121512
MED22	0.114245	0.588981	0.121516
CMAS	0.114245	0.588981	0.121517
LGALS1	0.11423	0.588981	0.121565
STK17A	0.114202	0.589115	0.121659
ISG20	0.114151	0.589459	0.121826
ACBD5	0.114129	0.589459	0.121897
NOLC1	0.114083	0.589459	0.122047
FEN1	0.114069	0.589459	0.122095
AP3S2	0.114021	0.589459	0.122253
IGF2R	0.113992	0.589459	0.12235
KIAA0368	0.113988	0.589459	0.122361
P2RX7	0.11398	0.589459	0.122389
HNRNPLL	0.113838	0.591391	0.122856
RAB28	0.113758	0.59203	0.123122
MINPP1	0.113718	0.592301	0.123255
RSBN1L	0.113696	0.592301	0.123329
COTL1	0.113642	0.592612	0.123508
PARP10	0.113575	0.592778	0.123729
ANXA11	0.113563	0.592778	0.123769
WRNIP1	0.113552	0.592778	0.123808
NAA25	0.113442	0.592941	0.124174
SMARCA2	0.113428	0.592941	0.124221
SEH1L	0.113398	0.59301	0.12432
CREBL2	0.113356	0.593302	0.124462
PLEKHB2	0.11334	0.593302	0.124514
AIFM2	0.113267	0.593639	0.124761
SPATS2L	0.113259	0.593639	0.124784
PANX1	0.113196	0.593768	0.124996
PIGN	0.11319	0.593768	0.125018
EIF2AK4	0.113187	0.593768	0.125027
CHMP4A	0.113172	0.593768	0.125077
PSME2	0.113124	0.59422	0.125239
C5orf24	0.113031	0.59469	0.125553
SSFA2	0.113017	0.59469	0.1256
CAST	0.112971	0.594966	0.125755
PPP2R2A	0.112932	0.594966	0.125886
RAN	0.1129	0.594966	0.125993
DYNC1I2	0.112895	0.594966	0.126011
NHP2L1	0.112867	0.594966	0.126104
NDST1	0.112852	0.594966	0.126157
HAT1	0.112737	0.595436	0.126545
POLB	0.112734	0.595436	0.126554
TRIM69	0.112658	0.596101	0.126811
DNAJC14	0.112645	0.596101	0.126858
CDK8	0.112602	0.596101	0.127004
FAM120AOS	0.112585	0.596101	0.12706
YY1	0.112551	0.596101	0.127176
KCNA3	0.112539	0.596101	0.127218
KIAA1033	0.112533	0.596101	0.127236
ALG2	0.112466	0.596847	0.127466
TP53INP1	0.112295	0.598653	0.128048
CD200	0.112271	0.598718	0.128129
BBX	0.112209	0.598774	0.128342
CPD	0.112168	0.599118	0.128483
LIPA	0.112114	0.59932	0.128669
STK24	0.112106	0.59932	0.128695
ZBTB25	0.112083	0.59932	0.128776
TDRD7	0.112073	0.59932	0.128809
THUMPD3	0.112042	0.59932	0.128917
CCT7	0.112016	0.59932	0.129006
ABCA1	0.111975	0.59932	0.129144
ANKRD12	0.111952	0.59932	0.129226
SKIV2L2	0.111933	0.59932	0.129289
LOC100507195	0.111931	0.59932	0.129296
RBBP7	0.111873	0.599775	0.129496
ZNF121	0.111845	0.599921	0.129595
MRPS18C	0.111753	0.60076	0.12991
TMEM69	0.111647	0.601116	0.130277
RABL3	0.111619	0.601116	0.130376
TOP1MT	0.111599	0.601116	0.130443
ZNF654	0.111546	0.601116	0.130629
DEGS1	0.111539	0.601116	0.130651
ASXL2	0.111517	0.601116	0.130728
NSMCE1	0.111514	0.601116	0.130741
ASCC3	0.111431	0.601116	0.131027
ORC2	0.11143	0.601116	0.131033
SLCO4A1	0.11137	0.601116	0.13124
FBXW2	0.111256	0.601116	0.131639
GOLGA5	0.111166	0.601116	0.131954
OGFOD1	0.111087	0.601116	0.132229
NRGN	0.110973	0.601116	0.13263
ATP1A1	0.110952	0.601116	0.132702
PSMD2	0.110939	0.601116	0.13275
LMAN1	0.110935	0.601116	0.132762
CD180	0.110822	0.601116	0.133159
SCNM1	0.110805	0.601116	0.133221
DCK	0.110787	0.601116	0.133283
TALDO1	0.110771	0.601116	0.133339
CAPZA2	0.110756	0.601116	0.133393
GALK2	0.110721	0.601116	0.133516
NEAT1	0.110704	0.601116	0.133578
LYPLA1	0.110692	0.601116	0.133621
PLP2	0.110692	0.601116	0.133618
RNF115	0.110685	0.601116	0.133643
MSRB2	0.110679	0.601116	0.133666
BUD13	0.110633	0.601116	0.133826
HGSNAT	0.110609	0.601116	0.133912
RNASE1	0.110579	0.601116	0.13402
ACVR1	0.110549	0.601116	0.134123
GTF3C2	0.110536	0.601116	0.13417
LCP1	0.110536	0.601116	0.13417
CDH1	0.110494	0.601116	0.134321
BAZ2A	0.110457	0.601116	0.134452
VMP1	0.110432	0.601116	0.13454
SEL1L3	0.110374	0.601116	0.134746
DFFA	0.110325	0.601116	0.134918
ATXN2	0.110323	0.601116	0.134927
NMU	0.110292	0.601116	0.135037
GNAI3	0.110287	0.601116	0.135056
ATP6V1E1	0.11028	0.601116	0.135081
CHMP7	0.110261	0.601116	0.135149
ARFGAP3	0.110252	0.601116	0.135179
TSC22D4	0.110251	0.601116	0.135184
MGST1	0.110202	0.601116	0.135358
CRYZ	0.110155	0.601116	0.135527
SCAMP1	0.110144	0.601116	0.135566
CRKL	0.110052	0.601116	0.135893
XRCC4	0.110052	0.601116	0.135895
SLC25A51	0.110052	0.601116	0.135895
CYB5B	0.110032	0.601116	0.135966
LRRC41	0.110015	0.601116	0.136026
ANXA7	0.110009	0.601116	0.136049
CD58	0.109984	0.601116	0.136136
VPS13C	0.109983	0.601116	0.136143
DRG1	0.10998	0.601116	0.136153
PPP3R1	0.109916	0.601116	0.136381
MTMR12	0.109912	0.601116	0.136397
MAP3K13	0.10991	0.601116	0.136403
ELOVL7	0.1099	0.601116	0.13644
RFFL	0.109883	0.601116	0.136498
ATRX	0.109811	0.601116	0.136759
PRR13	0.109781	0.601116	0.136865
SCO1	0.109777	0.601116	0.136881
SERPINH1	0.10976	0.601116	0.136942
BRAF	0.109724	0.601116	0.137073
BTF3L4	0.109673	0.601116	0.137256
SYNE2	0.109634	0.601116	0.137395
MAPK3	0.109605	0.601116	0.1375
MRPL24	0.109588	0.601116	0.137561
CTSD	0.109573	0.601116	0.137614
PABPC1	0.109568	0.601116	0.137635
CTNNBL1	0.10953	0.601116	0.137771
TAB2	0.109519	0.601116	0.137812
SLC31A2	0.109498	0.601116	0.137887
ARHGEF12	0.109498	0.601116	0.137887
SLC9B2	0.109497	0.601116	0.137892
GOPC	0.109488	0.601116	0.137925
UBXN2A	0.10948	0.601116	0.137951
MIR324	0.109476	0.601116	0.137967
EIF4E	0.109433	0.601116	0.138123
STAT3	0.109411	0.601116	0.138201
CDK4	0.10941	0.601116	0.138207
DESI1	0.109398	0.601116	0.13825
HADHB	0.109397	0.601116	0.138253
PCBP2	0.109382	0.601116	0.138306
YIPF4	0.109368	0.601116	0.138358
SNX11	0.109349	0.601116	0.138426
GMPR2	0.109329	0.601116	0.138499
MCM3	0.109319	0.601116	0.138538
ABHD4	0.109303	0.601116	0.138595
UBA2	0.109176	0.601605	0.139055
SOD2	0.109161	0.601605	0.139111
ANP32A	0.109113	0.601775	0.139285
SYNE3	0.109058	0.601802	0.139487
SLC33A1	0.109048	0.601802	0.139524
LY75	0.109041	0.601802	0.13955
ANP32E	0.109005	0.601915	0.139682
C8orf33	0.108988	0.601915	0.139744
RFX5	0.108975	0.601915	0.139789
INSIG2	0.10873	0.605203	0.140688
MIR4737	0.108688	0.605284	0.140842
KIAA0196	0.108587	0.605709	0.141212
NCOR2	0.108511	0.60575	0.141494
CGGBP1	0.108498	0.60575	0.141542
SMEK2	0.108497	0.60575	0.141547
DMXL1	0.10825	0.609007	0.142458
CDK6	0.108198	0.609547	0.142653
PPIL1	0.108164	0.609789	0.142778
LRBA	0.108081	0.610417	0.143087
PDLIM1	0.108034	0.610417	0.143262
ACTR8	0.108033	0.610417	0.143266
RFT1	0.10786	0.612782	0.143913
ATG3	0.107749	0.612782	0.144327
GMPS	0.107749	0.612782	0.144328
LINC01138	0.107732	0.612782	0.144391
POLR2D	0.107718	0.612782	0.144442
IGFLR1	0.107696	0.612782	0.144525
MAVS	0.107684	0.612782	0.14457
DYNLT1	0.107594	0.613607	0.144907
CEP57	0.107565	0.613778	0.145016
DSCR3	0.107541	0.613883	0.14511
FBXO8	0.107467	0.614215	0.145385
LARS	0.107443	0.614215	0.145476
ADD1	0.107436	0.614215	0.145505
ZNF395	0.107323	0.614982	0.145929
ANXA6	0.107258	0.615484	0.146177
DKK1	0.107162	0.61643	0.146539
ZNF609	0.107106	0.61667	0.146753
SEC23IP	0.107084	0.61667	0.146836
CS	0.107026	0.61667	0.147053
EMP3	0.107011	0.61667	0.147114
SAMSN1	0.107001	0.61667	0.147152
MTHFS	0.106983	0.61667	0.147217
ARHGAP25	0.10694	0.61707	0.147382
HDGFRP2	0.106887	0.617264	0.147582
TATDN1	0.106776	0.617264	0.148008
PDS5A	0.106754	0.617264	0.148093
ERLIN2	0.106753	0.617264	0.148095
NDUFA9	0.106747	0.617264	0.148119
H1F0	0.10666	0.617481	0.148452
CDKN2A	0.106619	0.617481	0.148606
EPB41	0.1066	0.617481	0.148681
ZBTB7B	0.106584	0.617481	0.148743
NUDT21	0.106571	0.617481	0.14879
PDCD6	0.106558	0.617481	0.148842
NBR1	0.106541	0.617481	0.148905
SLBP	0.106513	0.617481	0.149014
IMPDH2	0.106503	0.617481	0.149053
CD164	0.106497	0.617481	0.149074
EEF1A1	0.106485	0.617481	0.14912
RCAN1	0.10648	0.617481	0.149142
ATPAF1	0.106445	0.617481	0.149276
C5orf45	0.106431	0.617481	0.149329
FAM8A1	0.106362	0.617945	0.149595
C5orf22	0.106316	0.617962	0.149772
C9orf91	0.106282	0.617962	0.149905
ATP11C	0.106257	0.617962	0.149998
RND3	0.106253	0.617962	0.150014
PEBP1	0.10614	0.618157	0.150452
FLI1	0.106134	0.618157	0.150474
HSD17B10	0.106105	0.618157	0.150586
PEA15	0.106091	0.618157	0.15064
THOC3	0.106086	0.618157	0.150659
IMMT	0.106061	0.618157	0.150756
PLEKHO2	0.105996	0.618157	0.151008
SDHB	0.105928	0.618157	0.151272
COG5	0.105914	0.618157	0.151327
MIR4435-1HG	0.105903	0.618157	0.151368
SFXN3	0.105859	0.618157	0.15154
ZBTB6	0.105835	0.618157	0.151632
GXYLT1	0.105829	0.618157	0.151659
DLGAP4	0.105819	0.618157	0.151696
BLVRB	0.105801	0.618157	0.151766
ATP1B3	0.105795	0.618157	0.15179
COPS4	0.105725	0.618481	0.152062
CUL4B	0.10571	0.618481	0.152121
GTF2I	0.105703	0.618481	0.152147
GPATCH4	0.10562	0.619291	0.15247
MRPS21	0.105617	0.619291	0.152485
RPP25L	0.105566	0.619746	0.152684
PUM2	0.105553	0.619746	0.152735
COL4A3BP	0.10547	0.620291	0.153059
CCT6A	0.105468	0.620291	0.153064
BFAR	0.105441	0.620291	0.153171
MLX	0.105433	0.620291	0.153202
AGPAT3	0.105283	0.620727	0.153791
ASB8	0.105278	0.620727	0.15381
MIF	0.105224	0.620816	0.154025
NME7	0.105128	0.620816	0.154402
NINJ1	0.105127	0.620816	0.154407
CRYBG3	0.105116	0.620816	0.154451
NET1	0.105093	0.620816	0.15454
TTC37	0.105082	0.620816	0.154584
ZNF33A	0.105038	0.620816	0.154758
PDE4DIP	0.105033	0.620816	0.154777
USMG5	0.105014	0.620816	0.154854
NKAP	0.104994	0.620816	0.154929
RARRES3	0.104991	0.620816	0.154943
UBE2L6	0.104909	0.620959	0.155267
RBM8A	0.104897	0.620959	0.155315
GTF3C1	0.104868	0.620959	0.155429
AAMP	0.104859	0.620959	0.155465
CCDC97	0.104815	0.621376	0.155639
2017-03-07	0.104765	0.621758	0.155837
ATXN10	0.10471	0.621758	0.156058
MTR	0.104673	0.621758	0.156203
LOC154761	0.104668	0.621758	0.156222
UFSP2	0.104613	0.622148	0.156443
HLTF	0.104582	0.622301	0.156567
PARP4	0.104549	0.622411	0.156698
PDZD8	0.10454	0.622411	0.156734
SCAF11	0.104422	0.623725	0.157206
MGME1	0.104386	0.623725	0.157347
AZIN1	0.104355	0.623725	0.157473
JOSD1	0.104286	0.624224	0.15775
POLR3C	0.104251	0.624433	0.157889
PUS7L	0.104232	0.624433	0.157964
CUTC	0.10422	0.624433	0.158012
SEC24A	0.104161	0.625058	0.158252
RRP8	0.104146	0.625058	0.15831
RAB6A	0.104081	0.625732	0.158573
MAML1	0.104069	0.625732	0.15862
IK	0.104021	0.625861	0.158814
ALDH18A1	0.104009	0.625861	0.15886
GNPDA2	0.103996	0.625861	0.158915
USP14	0.103969	0.625861	0.159022
TMX3	0.103957	0.625861	0.15907
RAP1B	0.103777	0.627927	0.159797
LINC00938	0.103748	0.627927	0.159917
BASP1	0.103738	0.627927	0.159958
IL15	0.103708	0.627927	0.160077
HPS3	0.103665	0.627927	0.160253
SLC16A7	0.103636	0.627927	0.160369
HDAC2	0.103618	0.627927	0.160441
SKAP2	0.103554	0.628539	0.160701
GEMIN6	0.103545	0.628539	0.160738
TNKS2	0.103453	0.629505	0.161113
ZC3HAV1	0.103432	0.629505	0.161197
SEC22B	0.103334	0.630053	0.161596
RPUSD3	0.103329	0.630053	0.161619
PFKL	0.103294	0.630096	0.16176
DHRS1	0.103292	0.630096	0.161771
MACROD2	0.103229	0.630128	0.162027
LINC01420	0.103221	0.630128	0.162059
STX12	0.103201	0.630128	0.162141
MPP5	0.10313	0.630128	0.162431
TBL2	0.103096	0.630128	0.16257
DGAT2	0.103089	0.630128	0.162598
EIF2AK1	0.103056	0.630128	0.162735
CABLES1	0.103053	0.630128	0.162748
DNAJC8	0.103016	0.630128	0.162899
FAM208A	0.102998	0.630128	0.162972
MIR3648-1	0.102991	0.630128	0.163001
UBE2E2	0.102957	0.630128	0.163142
TCP1	0.102954	0.630128	0.163152
SMIM12	0.102945	0.630128	0.163189
NONO	0.10292	0.630259	0.163293
PFN1	0.102875	0.63037	0.163477
AHCYL1	0.102844	0.63037	0.163606
UBE2QL1	0.102819	0.63037	0.163709
TYROBP	0.102814	0.63037	0.163731
BZW1	0.10281	0.63037	0.163745
ZNF248	0.102679	0.631915	0.164288
GMCL1	0.102637	0.632313	0.164462
IKBKB	0.102553	0.632376	0.164808
RNF13	0.102546	0.632376	0.164837
CHRAC1	0.102546	0.632376	0.164837
ALDH9A1	0.102533	0.632376	0.164891
RNF185	0.102466	0.632585	0.16517
ASAH1	0.102446	0.632632	0.165253
PEX13	0.102401	0.633073	0.165439
ACAT1	0.102364	0.63322	0.16559
CEP63	0.102349	0.63322	0.165653
WAPAL	0.102282	0.633874	0.165932
DBNL	0.102263	0.633913	0.166013
ZMAT2	0.1022	0.633969	0.166275
SMARCD2	0.102185	0.633969	0.166335
DPF2	0.102166	0.633969	0.166415
MRPL2	0.102132	0.633969	0.166558
EIF3D	0.102106	0.633969	0.166665
CALM3	0.102062	0.633969	0.166849
MED7	0.102038	0.633969	0.16695
IFI35	0.10199	0.634197	0.167152
COPS5	0.101927	0.634266	0.167416
PDE6D	0.101918	0.634266	0.167454
PCBP1	0.101874	0.634693	0.167637
ATE1	0.101828	0.634942	0.167829
SNORA80B	0.101818	0.634942	0.16787
PIM2	0.101774	0.634942	0.168058
NPRL3	0.101689	0.63536	0.168414
CLECL1	0.101671	0.63536	0.168488
SLC7A1	0.101631	0.63536	0.168657
PPP3CA	0.10163	0.63536	0.168662
NFYC	0.101541	0.636043	0.169038
SCOC	0.101528	0.636043	0.169091
YIPF6	0.101519	0.636043	0.169132
TNPO3	0.101375	0.637243	0.16974
THOC2	0.101361	0.637243	0.169799
CLTB	0.101343	0.637243	0.169872
RAB32	0.101342	0.637243	0.169879
CXCL16	0.101295	0.637264	0.17008
GOLPH3	0.101273	0.637264	0.17017
FBXO42	0.101243	0.637475	0.170297
PTBP3	0.101165	0.637598	0.17063
NIPAL3	0.101147	0.637598	0.170704
PDCD7	0.101146	0.637598	0.170709
CCT8	0.101141	0.637598	0.170731
ABCE1	0.101134	0.637598	0.170761
OLMALINC	0.101117	0.637598	0.170833
CACUL1	0.101089	0.637598	0.170952
SERINC1	0.101049	0.63789	0.171122
QSER1	0.100995	0.638222	0.171354
NGFRAP1	0.100925	0.638838	0.171651
PDHX	0.100917	0.638838	0.171688
HMGB3	0.100809	0.639643	0.172147
GTF2H1	0.100733	0.639643	0.172474
UNC45A	0.100714	0.639643	0.172552
HSBP1L1	0.1007	0.639643	0.172614
HMOX1	0.100682	0.639643	0.172689
DPCD	0.100645	0.639643	0.172849
CTSO	0.100641	0.639643	0.172865
COPG1	0.100635	0.639643	0.17289
LIMK1	0.100599	0.639643	0.173047
HINFP	0.100588	0.639643	0.173095
GSK3A	0.10053	0.640024	0.173343
SRGAP2B	0.100484	0.640024	0.173542
KEAP1	0.100467	0.640024	0.173614
CAD	0.100385	0.640024	0.173968
AP1S1	0.100378	0.640024	0.173996
TARS	0.100351	0.640024	0.174113
TAF5L	0.100348	0.640024	0.174129
APOL3	0.100281	0.640411	0.174416
ARG2	0.100277	0.640411	0.174434
DYM	0.100256	0.640411	0.174523
AKAP2	0.100219	0.640411	0.174682
CD53	0.100195	0.640411	0.174786
CSNK1A1	0.100194	0.640411	0.174793
RAB9A	0.10019	0.640411	0.174807
MRFAP1L1	0.100049	0.64161	0.175422
GRSF1	0.100002	0.642085	0.175624
PSMA4	0.099885	0.642634	0.176133
ANKIB1	0.099878	0.642634	0.176163
TCAIM	0.099872	0.642634	0.176189
VTI1B	0.099829	0.642634	0.176377
FAM219B	0.099819	0.642634	0.176417
IFNAR1	0.099794	0.642634	0.176528
LSS	0.099792	0.642634	0.176535
NCBP1	0.09977	0.642634	0.176633
STAG2	0.099703	0.642639	0.176925
KDM7A	0.099678	0.642769	0.177033
2017-03-05	0.09964	0.64311	0.177201
GALNT4	0.099624	0.64311	0.177271
MIR2861	0.099593	0.643266	0.177406
SLC44A2	0.099555	0.643425	0.177574
SMCO4	0.099521	0.643693	0.177719
PPM1K	0.099422	0.6447	0.178154
LEO1	0.099371	0.6447	0.17838
U2AF1	0.099278	0.6447	0.178786
KLHDC3	0.099245	0.6447	0.178934
EXTL3	0.099228	0.6447	0.179007
CTBS	0.099212	0.6447	0.179078
CDC37L1	0.099191	0.6447	0.179171
RABEP1	0.09919	0.6447	0.179175
AASDHPPT	0.099163	0.6447	0.179294
PHC2	0.099158	0.6447	0.179314
CCT4	0.099145	0.6447	0.179373
ACOT8	0.099094	0.6447	0.179598
PUS7	0.099085	0.6447	0.179636
LIN54	0.099065	0.6447	0.179725
UBE2N	0.099053	0.6447	0.179781
P2RY8	0.099053	0.6447	0.17978
SAMD4B	0.099049	0.6447	0.179796
RNF111	0.099048	0.6447	0.179801
COPB2	0.099002	0.645098	0.180004
RAB11FIP2	0.098887	0.645962	0.180514
DUSP5	0.098803	0.645989	0.180886
BUB1	0.0988	0.645989	0.1809
FUBP1	0.098727	0.645989	0.181222
SLC12A6	0.09872	0.645989	0.181253
GTF2E2	0.098709	0.645989	0.181302
MYL12A	0.098672	0.645989	0.181466
SOS2	0.098656	0.645989	0.181537
ATP6V0D1	0.098646	0.645989	0.181584
MRE11A	0.098579	0.645989	0.181883
FBXO4	0.098512	0.646548	0.18218
PIGU	0.098508	0.646548	0.182198
RHOA	0.098492	0.646548	0.182269
PPME1	0.09847	0.646624	0.182369
PHF14	0.098423	0.646624	0.182575
CYB5R1	0.098422	0.646624	0.18258
ARF3	0.098382	0.647	0.182758
PDAP1	0.098359	0.647114	0.182863
RASSF3	0.098311	0.647612	0.183076
BISPR	0.098261	0.647899	0.183302
SCARNA17	0.098216	0.648104	0.183505
SFT2D1	0.098166	0.648377	0.183727
ATF2	0.098125	0.648439	0.18391
DDX23	0.098088	0.648439	0.184076
EIF4ENIF1	0.098081	0.648439	0.184107
SLC25A32	0.098071	0.648439	0.184155
RBM19	0.098008	0.648439	0.184436
LRP10	0.097995	0.648439	0.184496
NUP133	0.097959	0.648439	0.18466
TM9SF1	0.097916	0.648746	0.184852
SLC39A8	0.09788	0.648814	0.185013
PRIM2	0.097837	0.648984	0.185206
NPEPPS	0.097772	0.64951	0.185502
TRAPPC9	0.097706	0.649887	0.185802
PSMB4	0.097675	0.649887	0.185939
VEZT	0.097617	0.649887	0.186205
WDR77	0.09758	0.649887	0.186371
PGRMC1	0.097572	0.649887	0.186408
EDRF1	0.097536	0.649887	0.186572
ADSL	0.097533	0.649887	0.186585
DNAJA3	0.097508	0.649887	0.1867
PSMC1	0.097442	0.650155	0.186995
PINX1	0.097376	0.650359	0.187295
PPHLN1	0.097374	0.650359	0.187309
SSBP2	0.097288	0.650359	0.1877
PREP	0.097269	0.650359	0.187784
ATM	0.097263	0.650359	0.187814
NIF3L1	0.09726	0.650359	0.187828
TM4SF1	0.097256	0.650359	0.187844
CCDC134	0.097239	0.650359	0.18792
PIAS2	0.097224	0.650359	0.187991
RASSF2	0.097182	0.650359	0.188182
RHOG	0.097166	0.650359	0.188255
FBXO16	0.09716	0.650359	0.188284
LRPPRC	0.097132	0.650359	0.188409
NDUFB4	0.097113	0.650359	0.188495
EXOSC1	0.097084	0.650359	0.188629
DNAJC5	0.097057	0.650359	0.188755
IQCB1	0.097039	0.650359	0.188836
MRPL17	0.097039	0.650359	0.188837
UBE2Q1	0.097034	0.650359	0.18886
HIST2H4A	0.096983	0.650359	0.189091
FAM134C	0.096974	0.650359	0.189132
NAB1	0.09697	0.650359	0.189152
CCNG1	0.096965	0.650359	0.189176
B3GALNT2	0.096924	0.650359	0.189364
WBP11	0.096875	0.650359	0.189586
APIP	0.096867	0.650359	0.189626
LSM6	0.096854	0.650359	0.189686
SNW1	0.096802	0.650359	0.189922
ACTR1A	0.096793	0.650359	0.189963
TEX2	0.096791	0.650359	0.189975
PURA	0.096785	0.650359	0.190003
SDAD1	0.096771	0.650359	0.190064
POLK	0.096749	0.650359	0.190165
CWF19L2	0.096746	0.650359	0.190182
HMGXB4	0.096598	0.651932	0.190861
DDX18	0.096559	0.652051	0.191042
POLDIP3	0.09646	0.653118	0.191501
HIPK2	0.096431	0.653333	0.191636
HSPD1	0.096373	0.653606	0.191904
ZMAT5	0.096366	0.653606	0.191936
CRYBB1	0.096328	0.653704	0.192111
MECP2	0.096278	0.653838	0.192344
TARDBP	0.096272	0.653838	0.19237
SAMD1	0.096209	0.654257	0.192666
HRSP12	0.096178	0.654335	0.192809
CREBZF	0.096135	0.654624	0.193007
USP30-AS1	0.096089	0.654624	0.193224
DCTN1	0.096085	0.654624	0.19324
SLC30A7	0.096081	0.654624	0.19326
BCKDHA	0.096024	0.654912	0.193526
METTL6	0.09601	0.654912	0.19359
DDX46	0.095955	0.655367	0.193846
CENPH	0.095889	0.656155	0.194153
AMFR	0.095831	0.656353	0.194428
ANAPC10	0.09583	0.656353	0.194431
MGAT1	0.095792	0.656697	0.194607
KIAA1143	0.09571	0.656978	0.194993
HACD3	0.095695	0.656978	0.195065
INPP5A	0.09566	0.656978	0.195228
NT5DC1	0.095655	0.656978	0.195253
KCTD2	0.095649	0.656978	0.195278
NFYB	0.09559	0.65727	0.195555
CUL2	0.095561	0.657387	0.195694
PLCB2	0.095524	0.657617	0.195864
DNAJC24	0.095509	0.657617	0.195938
PSIP1	0.095499	0.657617	0.195983
SCAMP3	0.09541	0.657864	0.196404
FAM114A2	0.095398	0.657864	0.196459
ZBTB44	0.095388	0.657864	0.196506
HACD2	0.095359	0.657864	0.196642
HHLA3	0.095333	0.657864	0.196766
HOMER2	0.095326	0.657864	0.1968
PPP4R2	0.095275	0.65819	0.197037
HSD17B11	0.095254	0.658278	0.197137
CINP	0.095171	0.659118	0.197528
FAM45A	0.095167	0.659118	0.19755
TPCN1	0.095136	0.659153	0.197694
AEN	0.095117	0.659166	0.197784
LYPLAL1	0.095089	0.659166	0.19792
TUBGCP4	0.095083	0.659166	0.197949
GTF2IP1	0.095073	0.659166	0.197993
NFE2L3	0.094924	0.66069	0.198703
HNRNPR	0.094919	0.66069	0.198724
DCAF11	0.094899	0.66069	0.198821
DYNLL1	0.094873	0.660863	0.198947
GNB5	0.094854	0.660914	0.199036
PHYH	0.094802	0.661248	0.199284
HEXB	0.094733	0.661431	0.199611
SLC9A6	0.094732	0.661431	0.199617
MIR6884	0.094704	0.661431	0.199751
PHF11	0.094697	0.661431	0.199783
MTHFR	0.094651	0.661564	0.200004
NARS	0.094609	0.661564	0.200203
TBCE	0.094584	0.661564	0.200323
RUFY3	0.094573	0.661564	0.200375
POLR3K	0.094557	0.661564	0.200453
DOCK11	0.094542	0.661564	0.200524
BEX5	0.094518	0.661564	0.200638
[truncated: 6,933 more rows]
